# Supplementary material for: ﻿The genus Japonitata Strand (Insecta, Coleoptera, Chrysomelidae, Galerucinae) in Taiwan: a redefinition of the genus and descriptions of two new species
Source: Zookeys. 2022 Oct 26;1125:171–92. doi: 10.3897/zookeys.1125.93703 (PMC9836704; doi:10.3897/zookeys.1125.93703)
Supplement: XML Treatment for Japonitata [file zookeys.1125.93703-treatment1.xml]

<!DOCTYPE tp:taxon-treatment
  PUBLIC "-//TaxonX//DTD Taxonomic Treatment Publishing DTD v0 20100105//EN" "tax-treatment-NSO.dtd">
<tp:taxon-treatment xmlns:tp="http://www.plazi.org/taxpub"><tp:treatment-meta><kwd-group><label>Taxon classification</label><kwd>
              <named-content content-type="kingdom">Animalia</named-content>
            </kwd><kwd>
              <named-content content-type="order">Coleoptera</named-content>
            </kwd><kwd>
              <named-content content-type="family">Chrysomelidae</named-content>
            </kwd></kwd-group><mixed-citation publication-type="journal"><person-group><name><surname>Lee</surname><given-names>Chi-Feng</given-names></name></person-group><article-title>﻿The genus <italic><tp:taxon-name><tp:taxon-name-part taxon-name-part-type="genus" reg="Japonitata">Japonitata</tp:taxon-name-part></tp:taxon-name></italic> Strand (<tp:taxon-name><tp:taxon-name-part taxon-name-part-type="class">Insecta</tp:taxon-name-part></tp:taxon-name>, <tp:taxon-name><tp:taxon-name-part taxon-name-part-type="order">Coleoptera</tp:taxon-name-part></tp:taxon-name>, <tp:taxon-name><tp:taxon-name-part taxon-name-part-type="family">Chrysomelidae</tp:taxon-name-part></tp:taxon-name>, <tp:taxon-name><tp:taxon-name-part taxon-name-part-type="subfamily">Galerucinae</tp:taxon-name-part></tp:taxon-name>) in Taiwan: a redefinition of the genus and descriptions of two new species</article-title><source>Zookeys</source><day>26</day><month>10</month><year>2022</year><volume>1125</volume><fpage>171</fpage><lpage>192</lpage><pub-id pub-id-type="doi">10.3897/zookeys.1125.93703</pub-id></mixed-citation></tp:treatment-meta><tp:nomenclature><label>﻿</label><tp:taxon-name>
            <object-id xmlns:xlink="http://www.w3.org/1999/xlink" content-type="arpha" xlink:type="simple">1D5C9391-D543-54E3-AEC3-35ED77810772</object-id>
            <tp:taxon-name-part taxon-name-part-type="genus" reg="Japonitata">Japonitata</tp:taxon-name-part>
          </tp:taxon-name><tp:taxon-authority>Strand, 1935</tp:taxon-authority><tp:nomenclature-citation-list><tp:nomenclature-citation><tp:taxon-name>
                <tp:taxon-name-part taxon-name-part-type="genus" reg="Japonia">Japonia</tp:taxon-name-part>
              </tp:taxon-name><comment>Weise, 1922: 70 (Type species: <tp:taxon-name><tp:taxon-name-part taxon-name-part-type="genus" reg="Phyllobrotica">Phyllobrotica</tp:taxon-name-part><tp:taxon-name-part taxon-name-part-type="species" reg="nigrita">nigrita</tp:taxon-name-part></tp:taxon-name> Jacoby, 1885).</comment></tp:nomenclature-citation><tp:nomenclature-citation><tp:taxon-name>
                <tp:taxon-name-part taxon-name-part-type="genus" reg="Japonitata">Japonitata</tp:taxon-name-part>
              </tp:taxon-name><comment>Strand, 1935: 294 (replacement name for <tp:taxon-name><tp:taxon-name-part taxon-name-part-type="genus" reg="Japonia">Japonia</tp:taxon-name-part></tp:taxon-name> Weise, 1922 nec Gould, 1859).</comment></tp:nomenclature-citation></tp:nomenclature-citation-list></tp:nomenclature><tp:treatment-sec sec-type="diagnosis" id="SECID0EOMAC"><title>Diagnosis.</title><p><italic><tp:taxon-name><tp:taxon-name-part taxon-name-part-type="genus" reg="Japonitata">Japonitata</tp:taxon-name-part></tp:taxon-name></italic> can be separated from <italic><tp:taxon-name><tp:taxon-name-part taxon-name-part-type="genus" reg="Paraplotes">Paraplotes</tp:taxon-name-part></tp:taxon-name></italic> by the presence of posteriorly open anterior coxal cavities (closed in <italic><tp:taxon-name><tp:taxon-name-part taxon-name-part-type="genus" reg="Paraplotes">Paraplotes</tp:taxon-name-part></tp:taxon-name></italic>); pronotum longer, 1.5–1.7 × wider than long (pronotum short, 2.4–2.9 × wider than long in <italic><tp:taxon-name><tp:taxon-name-part taxon-name-part-type="genus" reg="Paraplotes">Paraplotes</tp:taxon-name-part></tp:taxon-name></italic>), basal border immarginate (basal border margined in <italic><tp:taxon-name><tp:taxon-name-part taxon-name-part-type="genus" reg="Paraplotes">Paraplotes</tp:taxon-name-part></tp:taxon-name></italic>); disc with lateral depressions (disc with transverse depressions in <italic><tp:taxon-name><tp:taxon-name-part taxon-name-part-type="genus" reg="Paraplotes">Paraplotes</tp:taxon-name-part></tp:taxon-name></italic>); disc of elytra with reduced punctures (disc of elytra with fine or coarse punctures in <italic><tp:taxon-name><tp:taxon-name-part taxon-name-part-type="genus" reg="Paraplotes">Paraplotes</tp:taxon-name-part></tp:taxon-name></italic>), with one more longitudinal ridge in addition to lateral ridge. Other characters proposed by <xref ref-type="bibr" rid="B25">Zhang et al. (2008)</xref> are not diagnostic. Antennae are variable among <italic><tp:taxon-name><tp:taxon-name-part taxon-name-part-type="genus" reg="Paraplotes">Paraplotes</tp:taxon-name-part></tp:taxon-name></italic> species. For example, ratios of length to width from antennomeres I–XI of males of <italic><tp:taxon-name><tp:taxon-name-part taxon-name-part-type="genus" reg="Paraplotes">P.</tp:taxon-name-part><tp:taxon-name-part taxon-name-part-type="species" reg="taiwana">taiwana</tp:taxon-name-part></tp:taxon-name></italic> Chûjô, 1963: 3.2: 1.6: 2.4: 2.8: 2.8: 2.1: 2.3: 2.2: 2.9: 3.1: 4.6; antennomeres VI–VIII much shorter than those of <italic><tp:taxon-name><tp:taxon-name-part taxon-name-part-type="genus" reg="Japonitata">J.</tp:taxon-name-part><tp:taxon-name-part taxon-name-part-type="species" reg="jungchani">jungchani</tp:taxon-name-part></tp:taxon-name></italic> sp. nov., but much narrower in those of <italic><tp:taxon-name><tp:taxon-name-part taxon-name-part-type="genus" reg="Paraplotes">P.</tp:taxon-name-part><tp:taxon-name-part taxon-name-part-type="species" reg="cheni">cheni</tp:taxon-name-part></tp:taxon-name></italic> Lee, 2015 (sympatric with <italic><tp:taxon-name><tp:taxon-name-part taxon-name-part-type="genus" reg="Paraplotes">P.</tp:taxon-name-part><tp:taxon-name-part taxon-name-part-type="species" reg="taiwana">taiwana</tp:taxon-name-part></tp:taxon-name></italic>), ratios of length to width from antennomeres I–XI of males 3.3: 1.6: 3.1: 3.3: 3.5: 3.1: 3.4: 3.7: 3.6: 3.9: 5.0. These characters are not diagnostic for either genus. The rugose or pubescent disc of the elytra occurs in some species of <italic><tp:taxon-name><tp:taxon-name-part taxon-name-part-type="genus" reg="Paraplotes">Paraplotes</tp:taxon-name-part></tp:taxon-name></italic>. Thus, it is not diagnostic. Appendiculate tarsal claws occur in both genera, with no difference between them. Some genitalic characters are diagnostic. Aedeagi of adults of <italic><tp:taxon-name><tp:taxon-name-part taxon-name-part-type="genus" reg="Japonitata">Japonitata</tp:taxon-name-part></tp:taxon-name></italic> have a well sclerotized, elongate tectum (variable tectum with one pair of apico-lateral sclerites in <italic><tp:taxon-name><tp:taxon-name-part taxon-name-part-type="genus" reg="Paraplotes">Paraplotes</tp:taxon-name-part></tp:taxon-name></italic>), lacking endophallic spicula (with one long median spiculum, and one or two additional pairs of lateral spicula in <italic><tp:taxon-name><tp:taxon-name-part taxon-name-part-type="genus" reg="Paraplotes">Paraplotes</tp:taxon-name-part></tp:taxon-name></italic>); spermathecal receptaculum as wide as pump (spermathecal receptaculum swollen, wider than pump in <italic><tp:taxon-name><tp:taxon-name-part taxon-name-part-type="genus" reg="Paraplotes">Paraplotes</tp:taxon-name-part></tp:taxon-name></italic>).</p><p><italic><tp:taxon-name><tp:taxon-name-part taxon-name-part-type="genus" reg="Japonitata">Japonitata</tp:taxon-name-part></tp:taxon-name></italic> species are also similar to those of <italic><tp:taxon-name><tp:taxon-name-part taxon-name-part-type="genus" reg="Shairella">Shairella</tp:taxon-name-part></tp:taxon-name></italic> with the lateral borders of pronotum marginate but apical and basal borders unmargined. However, <italic><tp:taxon-name><tp:taxon-name-part taxon-name-part-type="genus" reg="Japonitata">Japonitata</tp:taxon-name-part></tp:taxon-name></italic> differs from <italic><tp:taxon-name><tp:taxon-name-part taxon-name-part-type="genus" reg="Shairella">Shairella</tp:taxon-name-part></tp:taxon-name></italic> by the posteriorly open anterior coxal cavities (closed in <italic><tp:taxon-name><tp:taxon-name-part taxon-name-part-type="genus" reg="Shairella">Shairella</tp:taxon-name-part></tp:taxon-name></italic>); robust antennae, antennomeres IV–X less than 3.5 × longer than wide (antenna slender, antennomeres IV–X more than 3.5 × longer than wide in <italic><tp:taxon-name><tp:taxon-name-part taxon-name-part-type="genus" reg="Shairella">Shairella</tp:taxon-name-part></tp:taxon-name></italic>), with distinct lateral ridges and an additional longitudinal, distinct ridge on each elytron (with weak lateral ridge and no additional distinct ridge on each elytron in <italic><tp:taxon-name><tp:taxon-name-part taxon-name-part-type="genus" reg="Shairella">Shairella</tp:taxon-name-part></tp:taxon-name></italic>). Aedeagi of adults of <italic><tp:taxon-name><tp:taxon-name-part taxon-name-part-type="genus" reg="Japonitata">Japonitata</tp:taxon-name-part></tp:taxon-name></italic> have a well sclerotized, elongate tectum (membranous tectum in <italic><tp:taxon-name><tp:taxon-name-part taxon-name-part-type="genus" reg="Shairella">Shairella</tp:taxon-name-part></tp:taxon-name></italic>); lack endophallic spicula (with one slender median speculum in <italic><tp:taxon-name><tp:taxon-name-part taxon-name-part-type="genus" reg="Shairella">Shairella</tp:taxon-name-part></tp:taxon-name></italic>); spermathecal receptaculum short, wider than pump (spermathecal receptaculum long, as wide as pump in <italic><tp:taxon-name><tp:taxon-name-part taxon-name-part-type="genus" reg="Shairella">Shairella</tp:taxon-name-part></tp:taxon-name></italic>). Diagnostic characters of <italic><tp:taxon-name><tp:taxon-name-part taxon-name-part-type="genus" reg="Japonitata">Japonitata</tp:taxon-name-part></tp:taxon-name></italic>, <italic><tp:taxon-name><tp:taxon-name-part taxon-name-part-type="genus" reg="Paraplotes">Paraplotes</tp:taxon-name-part></tp:taxon-name></italic>, and <italic><tp:taxon-name><tp:taxon-name-part taxon-name-part-type="genus" reg="Shairella">Shairella</tp:taxon-name-part></tp:taxon-name></italic> can be summarized as follows (Table <xref ref-type="table" rid="T1">1</xref>).</p><table-wrap id="T1" position="float" orientation="portrait"><label>Table 1.</label><caption><p>Diagnostic character states for <italic><tp:taxon-name><tp:taxon-name-part taxon-name-part-type="genus" reg="Japonitata">Japonitata</tp:taxon-name-part></tp:taxon-name></italic>, <italic><tp:taxon-name><tp:taxon-name-part taxon-name-part-type="genus" reg="Paraplotes">Paraplotes</tp:taxon-name-part></tp:taxon-name></italic>, and <italic><tp:taxon-name><tp:taxon-name-part taxon-name-part-type="genus" reg="Shairella">Shairella</tp:taxon-name-part></tp:taxon-name></italic>.</p></caption><table id="TID0E1FAG" rules="all"><tbody><tr><th rowspan="1" colspan="1">Characters / Genera</th><th rowspan="1" colspan="1">
                    <italic>
                      <tp:taxon-name><tp:taxon-name-part taxon-name-part-type="genus" reg="Japonitata">Japonitata</tp:taxon-name-part></tp:taxon-name>
                    </italic>
                  </th><th rowspan="1" colspan="1">
                    <italic>
                      <tp:taxon-name><tp:taxon-name-part taxon-name-part-type="genus" reg="Paraplotes">Paraplotes</tp:taxon-name-part></tp:taxon-name>
                    </italic>
                  </th><th rowspan="1" colspan="1">
                    <italic>
                      <tp:taxon-name><tp:taxon-name-part taxon-name-part-type="genus" reg="Shairella">Shairella</tp:taxon-name-part></tp:taxon-name>
                    </italic>
                  </th></tr><tr><td rowspan="1" colspan="1">Antennae</td><td rowspan="1" colspan="1">Robust, antennomeres VI–X less than 4.0 × longer than wide</td><td rowspan="1" colspan="1">Robust, antennomeres VI–X less than 4.0 × longer than wide</td><td rowspan="1" colspan="1">Slender, antennomeres VI–X less than 4.0 × longer than wide</td></tr><tr><td rowspan="1" colspan="1">Anterior coxal cavities</td><td rowspan="1" colspan="1">Open posteriorly</td><td rowspan="1" colspan="1">Closed</td><td rowspan="1" colspan="1">Closed</td></tr><tr><td rowspan="1" colspan="1">Basal border of pronotum</td><td rowspan="1" colspan="1">Unmargined</td><td rowspan="1" colspan="1">Margined</td><td rowspan="1" colspan="1">Unmargined</td></tr><tr><td rowspan="1" colspan="1">Depression on pronotum</td><td rowspan="1" colspan="1">Interrupted from middle</td><td rowspan="1" colspan="1">Continuous</td><td rowspan="1" colspan="1">Interrupted from middle</td></tr><tr><td rowspan="1" colspan="1">Shape of pronotum</td><td rowspan="1" colspan="1">1.5–1.7 × wider than long</td><td rowspan="1" colspan="1">Short, transverse, 2.4–2.9 × wider than long</td><td rowspan="1" colspan="1">1.8–2.2 × wider than long</td></tr><tr><td rowspan="1" colspan="1">Ridges on elytra</td><td rowspan="1" colspan="1">Lateral ridge distinct, with one more longitudinal, distinct ridge</td><td rowspan="1" colspan="1">Lateral ridge distinct, no additional longitudinal ridges</td><td rowspan="1" colspan="1">Lateral ridge weak, without additional longitudinal ridges</td></tr><tr><td rowspan="1" colspan="1">Punctures on elytra</td><td rowspan="1" colspan="1">Reduced</td><td rowspan="1" colspan="1">Fine or coarse</td><td rowspan="1" colspan="1">Reduced or fine</td></tr><tr><td rowspan="1" colspan="1">Median internal ridge on abdominal ventrite V in males</td><td rowspan="1" colspan="1">Starting from base</td><td rowspan="1" colspan="1">Reduced</td><td rowspan="1" colspan="1">Starting from apex</td></tr><tr><td rowspan="1" colspan="1">Tectum of aedeagus</td><td rowspan="1" colspan="1">Well sclerotized, elongate</td><td rowspan="1" colspan="1">Variable, and with one pair of apico-lateral sclerites</td><td rowspan="1" colspan="1">Membranous</td></tr><tr><td rowspan="1" colspan="1">Endophallic sclerites</td><td rowspan="1" colspan="1">None</td><td rowspan="1" colspan="1">One median, longitudinal spiculum without clustered short setae, and one or two pairs of lateral sclerites</td><td rowspan="1" colspan="1">Only one median, longitudinal spiculum with clustered short setae</td></tr><tr><td rowspan="1" colspan="1">Spermathecal receptaculum</td><td rowspan="1" colspan="1">Swollen and short, wider than pump</td><td rowspan="1" colspan="1">Narrow and short, as wide as pump</td><td rowspan="1" colspan="1">Narrow and long, as wide as pump</td></tr><tr><td rowspan="1" colspan="1">Behavior</td><td rowspan="1" colspan="1">Diurnal</td><td rowspan="1" colspan="1">Nocturnal or Diurnal</td><td rowspan="1" colspan="1">Nocturnal</td></tr></tbody></table></table-wrap></tp:treatment-sec><tp:treatment-sec sec-type="remarks" id="SECID0ELLAE"><title>Remarks.</title><p><italic><tp:taxon-name><tp:taxon-name-part taxon-name-part-type="genus" reg="Japonitata">Japonitata</tp:taxon-name-part><tp:taxon-name-part taxon-name-part-type="species" reg="quadricostata">quadricostata</tp:taxon-name-part></tp:taxon-name></italic> Kimoto, 1996 and <italic><tp:taxon-name><tp:taxon-name-part taxon-name-part-type="genus" reg="Japonitata">J.</tp:taxon-name-part><tp:taxon-name-part taxon-name-part-type="species" reg="caerulea">caerulea</tp:taxon-name-part></tp:taxon-name></italic> Kimoto, 1996 are transferred to <italic><tp:taxon-name><tp:taxon-name-part taxon-name-part-type="genus" reg="Shairella">Shairella</tp:taxon-name-part></tp:taxon-name></italic> since both species fit the redefinition of the genus. They are characterized by normal elytra. Shortened elytra and reduced hindwings occur in all other species of <italic><tp:taxon-name><tp:taxon-name-part taxon-name-part-type="genus" reg="Shairella">Shairella</tp:taxon-name-part></tp:taxon-name></italic>; however, reduced hindwings also occur in some populations of <italic><tp:taxon-name><tp:taxon-name-part taxon-name-part-type="genus" reg="Shairella">S.</tp:taxon-name-part><tp:taxon-name-part taxon-name-part-type="species" reg="quadricostata">quadricostata</tp:taxon-name-part></tp:taxon-name></italic>.</p></tp:treatment-sec><tp:treatment-sec sec-type="Included species" id="SECID0EANAE"><title>Included species.</title><p>More than 30 species are distributed in Oriental and Palaearctic regions (<xref ref-type="bibr" rid="B18">Nie et al. 2017</xref>) but their taxonomic status should be re-evaluated since two species are transferred to <italic><tp:taxon-name><tp:taxon-name-part taxon-name-part-type="genus" reg="Shairella">Shairella</tp:taxon-name-part></tp:taxon-name></italic>, and others may also require transfer.</p></tp:treatment-sec><ref-list><ref id="B25"><mixed-citation xmlns:xlink="http://www.w3.org/1999/xlink" xlink:type="simple"><person-group><name name-style="western"><surname>Zhang</surname><given-names>LJ</given-names></name><name name-style="western"><surname>Li</surname><given-names>WZ</given-names></name><name name-style="western"><surname>Yang</surname><given-names>XK</given-names></name></person-group> (<year>2008</year>) <article-title>Taxonomic changes in the genus <italic><tp:taxon-name><tp:taxon-name-part taxon-name-part-type="genus">Paraplotes</tp:taxon-name-part></tp:taxon-name></italic> Laboissière, 1933 (<tp:taxon-name><tp:taxon-name-part taxon-name-part-type="order">Coleoptera</tp:taxon-name-part></tp:taxon-name>: <tp:taxon-name><tp:taxon-name-part taxon-name-part-type="family">Chrysomelidae</tp:taxon-name-part></tp:taxon-name>: <tp:taxon-name><tp:taxon-name-part taxon-name-part-type="subfamily">Galerucinae</tp:taxon-name-part></tp:taxon-name>).</article-title><source>The Pan-Pacific Entomologist</source><volume>84</volume>(<issue>1</issue>): <fpage>17</fpage>–<lpage>21</lpage>. <ext-link xlink:type="simple" ext-link-type="doi" xlink:href="10.3956/2007-05.1">https://doi.org/10.3956/2007-05.1</ext-link></mixed-citation></ref><ref id="B18"><mixed-citation xmlns:xlink="http://www.w3.org/1999/xlink" xlink:type="simple"><person-group><name name-style="western"><surname>Nie</surname><given-names>R-E</given-names></name><name name-style="western"><surname>Bezděk</surname><given-names>J</given-names></name><name name-style="western"><surname>Yang</surname><given-names>X-K</given-names></name></person-group> (<year>2017</year>) <article-title>How many genera and species of <tp:taxon-name><tp:taxon-name-part taxon-name-part-type="subfamily">Galerucinae</tp:taxon-name-part></tp:taxon-name> s. str. do we know? Updated statistics (<tp:taxon-name><tp:taxon-name-part taxon-name-part-type="order">Coleoptera</tp:taxon-name-part></tp:taxon-name>, <tp:taxon-name><tp:taxon-name-part taxon-name-part-type="family">Chrysomelidae</tp:taxon-name-part></tp:taxon-name>).</article-title><source>ZooKeys</source><volume>720</volume>: <fpage>91</fpage>–<lpage>102</lpage>. <ext-link xlink:type="simple" ext-link-type="doi" xlink:href="10.3897/zookeys.720.13517">https://doi.org/10.3897/zookeys.720.13517</ext-link></mixed-citation></ref></ref-list></tp:taxon-treatment>
