# Supplementary material for: ﻿The genus Japonitata Strand (Insecta, Coleoptera, Chrysomelidae, Galerucinae) in Taiwan: a redefinition of the genus and descriptions of two new species
Source: Zookeys. 2022 Oct 26;1125:171–92. doi: 10.3897/zookeys.1125.93703 (PMC9836704; doi:10.3897/zookeys.1125.93703)
Supplement: XML Treatment for Japonitata houjayi [file zookeys.1125.93703-treatment2.xml]

<!DOCTYPE tp:taxon-treatment
  PUBLIC "-//TaxonX//DTD Taxonomic Treatment Publishing DTD v0 20100105//EN" "tax-treatment-NSO.dtd">
<tp:taxon-treatment xmlns:tp="http://www.plazi.org/taxpub"><tp:treatment-meta><kwd-group><label>Taxon classification</label><kwd>
              <named-content content-type="kingdom">Animalia</named-content>
            </kwd><kwd>
              <named-content content-type="order">Coleoptera</named-content>
            </kwd><kwd>
              <named-content content-type="family">Chrysomelidae</named-content>
            </kwd></kwd-group><mixed-citation publication-type="journal"><person-group><name><surname>Lee</surname><given-names>Chi-Feng</given-names></name></person-group><article-title>﻿The genus <italic><tp:taxon-name><tp:taxon-name-part taxon-name-part-type="genus" reg="Japonitata">Japonitata</tp:taxon-name-part></tp:taxon-name></italic> Strand (<tp:taxon-name><tp:taxon-name-part taxon-name-part-type="class">Insecta</tp:taxon-name-part></tp:taxon-name>, <tp:taxon-name><tp:taxon-name-part taxon-name-part-type="order">Coleoptera</tp:taxon-name-part></tp:taxon-name>, <tp:taxon-name><tp:taxon-name-part taxon-name-part-type="family">Chrysomelidae</tp:taxon-name-part></tp:taxon-name>, <tp:taxon-name><tp:taxon-name-part taxon-name-part-type="subfamily">Galerucinae</tp:taxon-name-part></tp:taxon-name>) in Taiwan: a redefinition of the genus and descriptions of two new species</article-title><source>Zookeys</source><day>26</day><month>10</month><year>2022</year><volume>1125</volume><fpage>171</fpage><lpage>192</lpage><pub-id pub-id-type="doi">10.3897/zookeys.1125.93703</pub-id></mixed-citation></tp:treatment-meta><tp:nomenclature><label>﻿</label><tp:taxon-name>
            <object-id xmlns:xlink="http://www.w3.org/1999/xlink" content-type="arpha" xlink:type="simple">808114EC-E8D1-5A35-8E87-15D370620AC8</object-id>
            <tp:taxon-name-part taxon-name-part-type="genus" reg="Japonitata">Japonitata</tp:taxon-name-part>
            <tp:taxon-name-part taxon-name-part-type="species" reg="houjayi">houjayi</tp:taxon-name-part>
            <object-id xmlns:xlink="http://www.w3.org/1999/xlink" content-type="zoobank" xlink:type="simple">https://zoobank.org/68D59E89-7532-41EA-AB82-B493814CD51B</object-id>
          </tp:taxon-name><tp:taxon-status xmlns:xlink="http://www.w3.org/1999/xlink" xlink:type="simple">sp. nov.</tp:taxon-status><xref ref-type="fig" rid="F1">Figs 1A–C</xref><xref ref-type="fig" rid="F2">, 2</xref><xref ref-type="fig" rid="F3">, 3</xref></tp:nomenclature><tp:treatment-sec sec-type="Types" id="SECID0EGPAE"><title>Types.</title><p><bold><italic>Holotype</italic></bold> ♂ (<named-content xmlns:xlink="http://www.w3.org/1999/xlink" content-type="dwc:institutional_code" xlink:title="Applied Zoology Division, Taiwan Agricultural Research Institute" xlink:href="http://grbio.org/institution/taiwan-agricultural-research-institute" xlink:type="simple">TARI</named-content>). Taipei, Shihtzutoukeng (獅子頭坑), 300 m, 1.V.2010, leg. H.-J. Chen. <bold><italic>Paratypes</italic></bold>: 1♂, 5♀ (<named-content xmlns:xlink="http://www.w3.org/1999/xlink" content-type="dwc:institutional_code" xlink:title="Applied Zoology Division, Taiwan Agricultural Research Institute" xlink:href="http://grbio.org/institution/taiwan-agricultural-research-institute" xlink:type="simple">TARI</named-content>), same data as holotype; 4♂, 1♀ (<named-content xmlns:xlink="http://www.w3.org/1999/xlink" content-type="dwc:institutional_code" xlink:title="Applied Zoology Division, Taiwan Agricultural Research Institute" xlink:href="http://grbio.org/institution/taiwan-agricultural-research-institute" xlink:type="simple">TARI</named-content>), same but with “4.V.2010”; 4♂, 3♀ (<named-content xmlns:xlink="http://www.w3.org/1999/xlink" content-type="dwc:institutional_code" xlink:title="Applied Zoology Division, Taiwan Agricultural Research Institute" xlink:href="http://grbio.org/institution/taiwan-agricultural-research-institute" xlink:type="simple">TARI</named-content>), same but with “8.V.2010”; 1♂, 1♀ (<named-content xmlns:xlink="http://www.w3.org/1999/xlink" content-type="dwc:institutional_code" xlink:title="Applied Zoology Division, Taiwan Agricultural Research Institute" xlink:href="http://grbio.org/institution/taiwan-agricultural-research-institute" xlink:type="simple">TARI</named-content>), same but with “26.V.2010”; 3♂, 4♀ (<named-content xmlns:xlink="http://www.w3.org/1999/xlink" content-type="dwc:institutional_code" xlink:title="Applied Zoology Division, Taiwan Agricultural Research Institute" xlink:href="http://grbio.org/institution/taiwan-agricultural-research-institute" xlink:type="simple">TARI</named-content>), same but with “28.V.2010”; 3♂ (<named-content xmlns:xlink="http://www.w3.org/1999/xlink" content-type="dwc:institutional_code" xlink:title="Applied Zoology Division, Taiwan Agricultural Research Institute" xlink:href="http://grbio.org/institution/taiwan-agricultural-research-institute" xlink:type="simple">TARI</named-content>), same but with “leg. H. Lee”; 1♂ (<named-content xmlns:xlink="http://www.w3.org/1999/xlink" content-type="dwc:institutional_code" xlink:title="Applied Zoology Division, Taiwan Agricultural Research Institute" xlink:href="http://grbio.org/institution/taiwan-agricultural-research-institute" xlink:type="simple">TARI</named-content>), same locality, 25.IV.2012, leg. H.-J. Chen.</p></tp:treatment-sec><tp:treatment-sec sec-type="description" id="SECID0EUQAE"><title>Description.</title><p>Length 5.5–6.6 mm, width 2.7–3.4 mm. General color (Fig. <xref ref-type="fig" rid="F1">1A–C</xref>) reddish brown; antennae black; legs dark brown. Antennomeres II–XI filiform but stout in males (Fig. <xref ref-type="fig" rid="F2">2A</xref>), ratios of lengths of antennomeres I–XI 1.0: 0.4: 0.7: 0.9: 0.8: 0.8: 0.8: 0.8: 0.7: 0.7: 0.8; ratios of length to width from antennomeres I–XI 2.5: 1.5: 1.9: 2.7: 2.5: 2.5: 2.5: 2.5: 2.4: 2.4: 3.5; stout antennae in males similar in females (Fig. <xref ref-type="fig" rid="F2">2B</xref>), ratios of lengths of antennomeres I–XI 1.0: 0.4: 0.6: 0.8: 0.8: 0.7: 0.8: 0.7: 0.7: 0.6: 0.8; ratios of length to width from antennomeres I–XI 2.5: 1.5: 2.0: 2.5: 2.4: 2.3: 2.5: 2.4: 2.6: 2.3: 2.9. Pronotum 1.6–1.7 × wider than long; disc with scarce, fine punctures at sides, reduced medially, with transverse groove near base, medially abbreviated, laterally connected with short longitudinal groove on basal margin; lateral margins slightly rounded, widest behind apices; apical margin slightly concave and basal margin slightly convex. Elytra 1.5 × longer than wide; disc with confused, dense, reduced punctures; with one small tubercle behind scutellum; with one distinct longitudinal ridge from humeral calli, parallel with lateral margin, abbreviated subapically; with one additional ridge also from humeral calli, distinct, directed medially; lateral margins moderately rounded, widest at apical third, apices convergent. Aedeagus (Fig. <xref ref-type="fig" rid="F2">2C, D</xref>) extremely slender, 7.5 × longer than wide; parallel-sided, slightly narrowed at apical 1/4, strongly narrowed subapically, apex narrowly rounded; moderately curved at basal 1/3 in lateral view; tectum slender, longitudinal, apex recurved; no endophallic sclerites. Apical margin of abdominal ventrite V in males with distinct, narrow median lobe (Fig. <xref ref-type="fig" rid="F2">2G</xref>), apical margin slightly recurved, with short median internal ridge at middle of basal margin, from basal fourth to base; basal margin normal. Gonocoxae (Fig. <xref ref-type="fig" rid="F2">2F</xref>) longitudinal and connected basally, with narrow furrow between gonocoxae; each gonocoxa narrowed subapically, apex narrowly rounded, with eight long apical setae; base strongly sclerotized and narrow. Ventrite VIII (Fig. <xref ref-type="fig" rid="F2">2E</xref>) in females with apex weakly sclerotized, small, apical margin irregular; with dense short apical setae; spiculum extremely elongate. Spermathecal receptaculum (Fig. <xref ref-type="fig" rid="F2">2H</xref>) swollen, not delimited from pump; pump long and curved, with apical process curved; sclerotized spermathecal duct extremely short, not separated from receptaculum.</p><fig id="F1" position="float" orientation="portrait"><object-id xmlns:xlink="http://www.w3.org/1999/xlink" content-type="doi" xlink:type="simple">10.3897/zookeys.1125.93703.figure1</object-id><object-id xmlns:xlink="http://www.w3.org/1999/xlink" content-type="arpha" xlink:type="simple">179280B5-0CDB-537A-8EEA-87BD700544E9</object-id><label>Figure 1.</label><caption><p>Habitus of <italic><tp:taxon-name><tp:taxon-name-part taxon-name-part-type="genus" reg="Japonitata">Japonitata</tp:taxon-name-part><tp:taxon-name-part taxon-name-part-type="species" reg="houjayi">houjayi</tp:taxon-name-part></tp:taxon-name></italic> sp. nov. and <italic><tp:taxon-name><tp:taxon-name-part taxon-name-part-type="genus" reg="Japonitata">J.</tp:taxon-name-part><tp:taxon-name-part taxon-name-part-type="species" reg="jungchani">jungchani</tp:taxon-name-part></tp:taxon-name></italic> sp. nov. <bold>A</bold><italic><tp:taxon-name><tp:taxon-name-part taxon-name-part-type="genus" reg="Japonitata">J.</tp:taxon-name-part><tp:taxon-name-part taxon-name-part-type="species" reg="houjayi">houjayi</tp:taxon-name-part></tp:taxon-name></italic> sp. nov., male, dorsal view <bold>B</bold> ditto, ventral view <bold>C</bold> ditto, lateral view <bold>D</bold><italic><tp:taxon-name><tp:taxon-name-part taxon-name-part-type="genus" reg="Japonitata">J.</tp:taxon-name-part><tp:taxon-name-part taxon-name-part-type="species" reg="jungchani">jungchani</tp:taxon-name-part></tp:taxon-name></italic> sp. nov., male, dorsal view <bold>E</bold> ditto, ventral view <bold>F</bold> ditto, lateral view.</p></caption><graphic xmlns:xlink="http://www.w3.org/1999/xlink" xlink:href="zookeys-1125-171_article-93703__-g001.jpg" position="float" orientation="portrait" xlink:type="simple" id="oo_762421.jpg"><uri content-type="original_file" xlink:type="simple">https://binary.pensoft.net/fig/762421</uri></graphic></fig><fig id="F2" position="float" orientation="portrait"><object-id xmlns:xlink="http://www.w3.org/1999/xlink" content-type="doi" xlink:type="simple">10.3897/zookeys.1125.93703.figure2</object-id><object-id xmlns:xlink="http://www.w3.org/1999/xlink" content-type="arpha" xlink:type="simple">48E9A06A-A334-594A-99DE-37B11921A21E</object-id><label>Figure 2.</label><caption><p>Diagnostic characters of <italic><tp:taxon-name><tp:taxon-name-part taxon-name-part-type="genus" reg="Japonitata">Japonitata</tp:taxon-name-part><tp:taxon-name-part taxon-name-part-type="species" reg="houjayi">houjayi</tp:taxon-name-part></tp:taxon-name></italic> sp. nov. <bold>A</bold> antenna, male <bold>B</bold> antenna, female <bold>C</bold> aedeagus, dorsal view <bold>D</bold> ditto, lateral view <bold>E</bold> abdominal ventrite VIII <bold>F</bold> gonocoxae <bold>G</bold> abdominal ventrite IV–V, male <bold>H</bold> spermatheca.</p></caption><graphic xmlns:xlink="http://www.w3.org/1999/xlink" xlink:href="zookeys-1125-171_article-93703__-g002.jpg" position="float" orientation="portrait" xlink:type="simple" id="oo_762422.jpg"><uri content-type="original_file" xlink:type="simple">https://binary.pensoft.net/fig/762422</uri></graphic></fig></tp:treatment-sec><tp:treatment-sec sec-type="diagnosis" id="SECID0EHVAE"><title>Diagnosis.</title><p>Adults of <italic><tp:taxon-name><tp:taxon-name-part taxon-name-part-type="genus" reg="Japonitata">J.</tp:taxon-name-part><tp:taxon-name-part taxon-name-part-type="species" reg="houjayi">houjayi</tp:taxon-name-part></tp:taxon-name></italic> sp. nov. are similar to those of <italic><tp:taxon-name><tp:taxon-name-part taxon-name-part-type="genus" reg="Japonitata">J.</tp:taxon-name-part><tp:taxon-name-part taxon-name-part-type="species" reg="ruficollis">ruficollis</tp:taxon-name-part></tp:taxon-name></italic> Jiang, 1989 from China (Xizang) with reddish brown bodies, but differ in possessing black antennae and dark brown legs (yellow antenna with one or two apical antennomeres black, and reddish brown legs in <italic><tp:taxon-name><tp:taxon-name-part taxon-name-part-type="genus" reg="Japonitata">J.</tp:taxon-name-part><tp:taxon-name-part taxon-name-part-type="species" reg="ruficollis">ruficollis</tp:taxon-name-part></tp:taxon-name></italic>).</p></tp:treatment-sec><tp:treatment-sec sec-type="host" id="SECID0EOWAE"><title>Host plant.</title><p><italic><tp:taxon-name><tp:taxon-name-part taxon-name-part-type="genus" reg="Scutellaria">Scutellaria</tp:taxon-name-part><tp:taxon-name-part taxon-name-part-type="species" reg="indica">indica</tp:taxon-name-part></tp:taxon-name></italic> L. (<tp:taxon-name><tp:taxon-name-part taxon-name-part-type="family">Lamiaceae</tp:taxon-name-part></tp:taxon-name>).</p></tp:treatment-sec><tp:treatment-sec sec-type="biology" id="SECID0EEXAE"><title>Biology.</title><p><italic><tp:taxon-name><tp:taxon-name-part taxon-name-part-type="genus" reg="Scutellaria">Scutellaria</tp:taxon-name-part><tp:taxon-name-part taxon-name-part-type="species" reg="indica">indica</tp:taxon-name-part></tp:taxon-name></italic> is a small herbaceous plant (Fig. <xref ref-type="fig" rid="F3">3A</xref>) growing on slopes along roads (Fig. <xref ref-type="fig" rid="F3">3B</xref>). Adults appear only during May, usually resting on the undersides of leaves during daytime (Fig. <xref ref-type="fig" rid="F3">3C, D</xref>). Adults feed on the leaves (Fig. <xref ref-type="fig" rid="F3">3E</xref>) and were observed mating (Fig. <xref ref-type="fig" rid="F3">3F</xref>) occasionally.</p><fig id="F3" position="float" orientation="portrait"><object-id xmlns:xlink="http://www.w3.org/1999/xlink" content-type="doi" xlink:type="simple">10.3897/zookeys.1125.93703.figure3</object-id><object-id xmlns:xlink="http://www.w3.org/1999/xlink" content-type="arpha" xlink:type="simple">63669444-9128-5494-BCA9-38823BB6E252</object-id><label>Figure 3.</label><caption><p>Field photographs of <italic><tp:taxon-name><tp:taxon-name-part taxon-name-part-type="genus" reg="Japonitata">Japonitata</tp:taxon-name-part><tp:taxon-name-part taxon-name-part-type="species" reg="houjayi">houjayi</tp:taxon-name-part></tp:taxon-name></italic> sp. nov. <bold>A</bold> host plant, <italic><tp:taxon-name><tp:taxon-name-part taxon-name-part-type="genus" reg="Scutellaria">Scutellaria</tp:taxon-name-part><tp:taxon-name-part taxon-name-part-type="species" reg="indica">indica</tp:taxon-name-part></tp:taxon-name></italic><bold>B</bold> population of <italic><tp:taxon-name><tp:taxon-name-part taxon-name-part-type="genus" reg="Scutellaria">Scutellaria</tp:taxon-name-part><tp:taxon-name-part taxon-name-part-type="species" reg="indica">indica</tp:taxon-name-part></tp:taxon-name></italic> growing on the slope along a road <bold>C</bold> adult resting on underside of leaf <bold>D</bold> close-up of adult <bold>E</bold> adult feeding on leaf <bold>F</bold> adults mating on a leaf.</p></caption><graphic xmlns:xlink="http://www.w3.org/1999/xlink" xlink:href="zookeys-1125-171_article-93703__-g003.jpg" position="float" orientation="portrait" xlink:type="simple" id="oo_762423.jpg"><uri content-type="original_file" xlink:type="simple">https://binary.pensoft.net/fig/762423</uri></graphic></fig></tp:treatment-sec><tp:treatment-sec sec-type="etymology" id="SECID0ED1AE"><title>Etymology.</title><p>The new species name is dedicated to Mr. Hou-Jay Chen (陳厚潔), the first team member to find the habitat and collect type specimens.</p></tp:treatment-sec><tp:treatment-sec sec-type="distribution" id="SECID0EI1AE"><title>Distribution.</title><p>This new species is known only from the type locality.</p></tp:treatment-sec></tp:taxon-treatment>
