# Supplementary material for: ﻿The genus Japonitata Strand (Insecta, Coleoptera, Chrysomelidae, Galerucinae) in Taiwan: a redefinition of the genus and descriptions of two new species
Source: Zookeys. 2022 Oct 26;1125:171–92. doi: 10.3897/zookeys.1125.93703 (PMC9836704; doi:10.3897/zookeys.1125.93703)
Supplement: XML Treatment for Japonitata jungchani [file zookeys.1125.93703-treatment3.xml]

<!DOCTYPE tp:taxon-treatment
  PUBLIC "-//TaxonX//DTD Taxonomic Treatment Publishing DTD v0 20100105//EN" "tax-treatment-NSO.dtd">
<tp:taxon-treatment xmlns:tp="http://www.plazi.org/taxpub"><tp:treatment-meta><kwd-group><label>Taxon classification</label><kwd>
              <named-content content-type="kingdom">Animalia</named-content>
            </kwd><kwd>
              <named-content content-type="order">Coleoptera</named-content>
            </kwd><kwd>
              <named-content content-type="family">Chrysomelidae</named-content>
            </kwd></kwd-group><mixed-citation publication-type="journal"><person-group><name><surname>Lee</surname><given-names>Chi-Feng</given-names></name></person-group><article-title>﻿The genus <italic><tp:taxon-name><tp:taxon-name-part taxon-name-part-type="genus" reg="Japonitata">Japonitata</tp:taxon-name-part></tp:taxon-name></italic> Strand (<tp:taxon-name><tp:taxon-name-part taxon-name-part-type="class">Insecta</tp:taxon-name-part></tp:taxon-name>, <tp:taxon-name><tp:taxon-name-part taxon-name-part-type="order">Coleoptera</tp:taxon-name-part></tp:taxon-name>, <tp:taxon-name><tp:taxon-name-part taxon-name-part-type="family">Chrysomelidae</tp:taxon-name-part></tp:taxon-name>, <tp:taxon-name><tp:taxon-name-part taxon-name-part-type="subfamily">Galerucinae</tp:taxon-name-part></tp:taxon-name>) in Taiwan: a redefinition of the genus and descriptions of two new species</article-title><source>Zookeys</source><day>26</day><month>10</month><year>2022</year><volume>1125</volume><fpage>171</fpage><lpage>192</lpage><pub-id pub-id-type="doi">10.3897/zookeys.1125.93703</pub-id></mixed-citation></tp:treatment-meta><tp:nomenclature><label>﻿</label><tp:taxon-name>
            <object-id xmlns:xlink="http://www.w3.org/1999/xlink" content-type="arpha" xlink:type="simple">98411A08-CF77-55CF-991A-DC4D795AF174</object-id>
            <tp:taxon-name-part taxon-name-part-type="genus" reg="Japonitata">Japonitata</tp:taxon-name-part>
            <tp:taxon-name-part taxon-name-part-type="species" reg="jungchani">jungchani</tp:taxon-name-part>
            <object-id xmlns:xlink="http://www.w3.org/1999/xlink" content-type="zoobank" xlink:type="simple">https://zoobank.org/9E6F19B8-0E5B-4E46-B346-2E2F8962A2C4</object-id>
          </tp:taxon-name><tp:taxon-status xmlns:xlink="http://www.w3.org/1999/xlink" xlink:type="simple">sp. nov.</tp:taxon-status><xref ref-type="fig" rid="F1">Figs 1D–F</xref><xref ref-type="fig" rid="F4">, 4</xref></tp:nomenclature><tp:treatment-sec sec-type="Types" id="SECID0E52AE"><title>Types.</title><p><bold><italic>Holotype</italic></bold> ♂ (<named-content xmlns:xlink="http://www.w3.org/1999/xlink" content-type="dwc:institutional_code" xlink:title="Applied Zoology Division, Taiwan Agricultural Research Institute" xlink:href="http://grbio.org/institution/taiwan-agricultural-research-institute" xlink:type="simple">TARI</named-content>), Pingtung, Tahanshan (大漢山), 1450 m, 12.IV.2020, leg. Y.-T. Chung. <bold><italic>Paratypes</italic>.</bold> 1♀ (<named-content xmlns:xlink="http://www.w3.org/1999/xlink" content-type="dwc:institutional_code" xlink:title="Applied Zoology Division, Taiwan Agricultural Research Institute" xlink:href="http://grbio.org/institution/taiwan-agricultural-research-institute" xlink:type="simple">TARI</named-content>), same locality, 4.IV.2010, leg. K.-D. Ho; 1♀ (<named-content xmlns:xlink="http://www.w3.org/1999/xlink" content-type="dwc:institutional_code" xlink:title="Applied Zoology Division, Taiwan Agricultural Research Institute" xlink:href="http://grbio.org/institution/taiwan-agricultural-research-institute" xlink:type="simple">TARI</named-content>), same locality (= Jinshuiying 浸水營), 6.VI.2011, leg. J.-C. Chen; 1♂ (<named-content xmlns:xlink="http://www.w3.org/1999/xlink" content-type="dwc:institutional_code" xlink:title="Applied Zoology Division, Taiwan Agricultural Research Institute" xlink:href="http://grbio.org/institution/taiwan-agricultural-research-institute" xlink:type="simple">TARI</named-content>), same but with “22.V.2012”; 1♀ (<named-content xmlns:xlink="http://www.w3.org/1999/xlink" content-type="dwc:institutional_code" xlink:title="Applied Zoology Division, Taiwan Agricultural Research Institute" xlink:href="http://grbio.org/institution/taiwan-agricultural-research-institute" xlink:type="simple">TARI</named-content>), Taitung, Lichia trail (利嘉林道), 1000 m, 10.V.2018, leg. B.-X. Guo.</p></tp:treatment-sec><tp:treatment-sec sec-type="description" id="SECID0EB4AE"><title>Description.</title><p>Length 5.8–6.3 mm, width 3.1–3.3 mm. General color (Fig. <xref ref-type="fig" rid="F1">1D–F</xref>) reddish brown; head and prothorax black; legs dark brown. Antennomeres II–XI filiform but stout in males (Fig. <xref ref-type="fig" rid="F4">4A</xref>), ratios of lengths of antennomeres I–XI 1.0: 0.4: 0.6: 0.8: 0.8: 0.8: 0.8: 0.8: 0.8: 0.7: 0.8; ratios of length to width from antennomeres I–XI 2.5: 1.7: 2.1: 2.8: 2.6: 2.9: 2.9: 3.2: 3.2: 3.1: 3.9; stout antennae in males similar in females (Fig. <xref ref-type="fig" rid="F4">4B</xref>), ratios of lengths of antennomeres I–XI 1.0: 0.4: 0.5: 0.8: 0.8: 0.8: 0.8: 0.7: 0.7: 0.7: 0.8; ratios of length to width from antennomeres I–XI 2.7: 1.6: 2.0: 3.0: 3.1: 3.0: 3.1: 3.1: 3.2: 2.9: 4.0. Pronotum 1.5–1.6 × wider than long; disc with scarce, fine punctures at sides, reduced medially, with transverse groove near base, medially abbreviated, laterally connected with short longitudinal groove on basal margin; lateral margins slightly rounded, widest behind apices; apical margin slightly concave and basal margin slightly convex. Elytra 1.4 × longer than wide; disc with confused, dense, fine punctures; with one small tubercle behind scutellum; with one distinct longitudinal ridge from humeral calli, parallel with lateral margin, abbreviated subapically; with one additional ridge also from humeral calli, distinct, directed medially; lateral margins moderately rounded, widest at apical third, apices divergent. Aedeagus (Fig. <xref ref-type="fig" rid="F4">4C–E</xref>) extremely slender, 6.4 × longer than wide; widest at apical 1/6, gradually narrowed toward base, moderately narrowed at apical 1/6, apex widely rounded, slightly and medially depressed; strongly, apically curved in lateral view; tectum wide, longitudinal, apex recurved; no endophallic sclerites. Apical margin of abdominal ventrite V in males with distinct median lobe (Fig. <xref ref-type="fig" rid="F4">4H</xref>) narrow, apical margin slightly recurved, with long median internal ridge at middle of basal margin, from base to middle; basal margin normal. Gonocoxae (Fig. <xref ref-type="fig" rid="F4">4G</xref>) longitudinal and connected basally, with narrow furrow between gonocoxae; each gonocoxa narrowed subapically, apex narrowly rounded, with eight long apical setae; base weakly sclerotized and narrow. Ventrite VIII (Fig. <xref ref-type="fig" rid="F4">4F</xref>) in females with apex weakly sclerotized, small, apical margin slightly irregular; with dense short apical setae; spiculum extremely elongate. Spermathecal receptaculum (Fig. <xref ref-type="fig" rid="F4">4I</xref>) swollen, not separated from pump; pump long and curved, with apical process curved; sclerotized spermathecal duct extremely short, separated from receptaculum.</p><fig id="F4" position="float" orientation="portrait"><object-id xmlns:xlink="http://www.w3.org/1999/xlink" content-type="doi" xlink:type="simple">10.3897/zookeys.1125.93703.figure4</object-id><object-id xmlns:xlink="http://www.w3.org/1999/xlink" content-type="arpha" xlink:type="simple">271BC285-25B7-5964-8B26-C6DECB27C866</object-id><label>Figure 4.</label><caption><p>Diagnostic characters of <italic><tp:taxon-name><tp:taxon-name-part taxon-name-part-type="genus" reg="Japonitata">Japonitata</tp:taxon-name-part><tp:taxon-name-part taxon-name-part-type="species" reg="jungchani">jungchani</tp:taxon-name-part></tp:taxon-name></italic> sp. nov. <bold>A</bold> antenna, male <bold>B</bold> antenna, female <bold>C</bold> aedeagus, dorsal view <bold>D</bold> apex of aedeagus, front view <bold>E</bold> aedeagus, lateral view <bold>F</bold> abdominal ventrite VIII <bold>G</bold> gonocoxae <bold>H</bold> abdominal ventrite IV–V, male <bold>I</bold> spermatheca.</p></caption><graphic xmlns:xlink="http://www.w3.org/1999/xlink" xlink:href="zookeys-1125-171_article-93703__-g004.jpg" position="float" orientation="portrait" xlink:type="simple" id="oo_762424.jpg"><uri content-type="original_file" xlink:type="simple">https://binary.pensoft.net/fig/762424</uri></graphic></fig></tp:treatment-sec><tp:treatment-sec sec-type="diagnosis" id="SECID0ER6AE"><title>Diagnosis.</title><p>This new species is similar to <italic><tp:taxon-name><tp:taxon-name-part taxon-name-part-type="genus" reg="Japonitata">J.</tp:taxon-name-part><tp:taxon-name-part taxon-name-part-type="species" reg="bipartita">bipartita</tp:taxon-name-part></tp:taxon-name></italic> Chen &amp; Jiang, 1986 from China (Shaanxi and Fujian) with reddish brown body and black head and prothorax. It differs in having black antenna with the three apical antennomeres reddish brown, and dark brown fore and middle legs.</p></tp:treatment-sec><tp:treatment-sec sec-type="host" id="SECID0EDAAG"><title>Host plant and biology.</title><p>Unknown, but one adult was collected by sweeping flowers.</p></tp:treatment-sec><tp:treatment-sec sec-type="etymology" id="SECID0EIAAG"><title>Etymology.</title><p>The new species name is dedicated to Mr. Jung-Chan Chen (陳榮章), the first person to collect type specimens.</p></tp:treatment-sec><tp:treatment-sec sec-type="distribution" id="SECID0ENAAG"><title>Distribution.</title><p>South Taiwan including Pingtung and Taitung counties.</p></tp:treatment-sec><tp:treatment-sec><!--Section generated to contain objects referenced in tp:taxon-treatment.--><fig id="F1" position="float" orientation="portrait"><object-id xmlns:xlink="http://www.w3.org/1999/xlink" content-type="doi" xlink:type="simple">10.3897/zookeys.1125.93703.figure1</object-id><object-id xmlns:xlink="http://www.w3.org/1999/xlink" content-type="arpha" xlink:type="simple">179280B5-0CDB-537A-8EEA-87BD700544E9</object-id><label>Figure 1.</label><caption><p>Habitus of <italic><tp:taxon-name><tp:taxon-name-part taxon-name-part-type="genus" reg="Japonitata">Japonitata</tp:taxon-name-part><tp:taxon-name-part taxon-name-part-type="species" reg="houjayi">houjayi</tp:taxon-name-part></tp:taxon-name></italic> sp. nov. and <italic><tp:taxon-name><tp:taxon-name-part taxon-name-part-type="genus" reg="Japonitata">J.</tp:taxon-name-part><tp:taxon-name-part taxon-name-part-type="species" reg="jungchani">jungchani</tp:taxon-name-part></tp:taxon-name></italic> sp. nov. <bold>A</bold><italic><tp:taxon-name><tp:taxon-name-part taxon-name-part-type="genus" reg="Japonitata">J.</tp:taxon-name-part><tp:taxon-name-part taxon-name-part-type="species" reg="houjayi">houjayi</tp:taxon-name-part></tp:taxon-name></italic> sp. nov., male, dorsal view <bold>B</bold> ditto, ventral view <bold>C</bold> ditto, lateral view <bold>D</bold><italic><tp:taxon-name><tp:taxon-name-part taxon-name-part-type="genus" reg="Japonitata">J.</tp:taxon-name-part><tp:taxon-name-part taxon-name-part-type="species" reg="jungchani">jungchani</tp:taxon-name-part></tp:taxon-name></italic> sp. nov., male, dorsal view <bold>E</bold> ditto, ventral view <bold>F</bold> ditto, lateral view.</p></caption><graphic xmlns:xlink="http://www.w3.org/1999/xlink" xlink:href="zookeys-1125-171_article-93703__-g001.jpg" position="float" orientation="portrait" xlink:type="simple" id="oo_762421.jpg"><uri content-type="original_file" xlink:type="simple">https://binary.pensoft.net/fig/762421</uri></graphic></fig></tp:treatment-sec></tp:taxon-treatment>
