# Supplementary material for: ﻿The genus Japonitata Strand (Insecta, Coleoptera, Chrysomelidae, Galerucinae) in Taiwan: a redefinition of the genus and descriptions of two new species
Source: Zookeys. 2022 Oct 26;1125:171–92. doi: 10.3897/zookeys.1125.93703 (PMC9836704; doi:10.3897/zookeys.1125.93703)
Supplement: XML Treatment for Shairella quadricostata [file zookeys.1125.93703-treatment4.xml]

<!DOCTYPE tp:taxon-treatment
  PUBLIC "-//TaxonX//DTD Taxonomic Treatment Publishing DTD v0 20100105//EN" "tax-treatment-NSO.dtd">
<tp:taxon-treatment xmlns:tp="http://www.plazi.org/taxpub"><tp:treatment-meta><kwd-group><label>Taxon classification</label><kwd>
              <named-content content-type="kingdom">Animalia</named-content>
            </kwd><kwd>
              <named-content content-type="order">Coleoptera</named-content>
            </kwd><kwd>
              <named-content content-type="family">Chrysomelidae</named-content>
            </kwd></kwd-group><mixed-citation publication-type="journal"><person-group><name><surname>Lee</surname><given-names>Chi-Feng</given-names></name></person-group><article-title>﻿The genus <italic><tp:taxon-name><tp:taxon-name-part taxon-name-part-type="genus" reg="Japonitata">Japonitata</tp:taxon-name-part></tp:taxon-name></italic> Strand (<tp:taxon-name><tp:taxon-name-part taxon-name-part-type="class">Insecta</tp:taxon-name-part></tp:taxon-name>, <tp:taxon-name><tp:taxon-name-part taxon-name-part-type="order">Coleoptera</tp:taxon-name-part></tp:taxon-name>, <tp:taxon-name><tp:taxon-name-part taxon-name-part-type="family">Chrysomelidae</tp:taxon-name-part></tp:taxon-name>, <tp:taxon-name><tp:taxon-name-part taxon-name-part-type="subfamily">Galerucinae</tp:taxon-name-part></tp:taxon-name>) in Taiwan: a redefinition of the genus and descriptions of two new species</article-title><source>Zookeys</source><day>26</day><month>10</month><year>2022</year><volume>1125</volume><fpage>171</fpage><lpage>192</lpage><pub-id pub-id-type="doi">10.3897/zookeys.1125.93703</pub-id></mixed-citation></tp:treatment-meta><tp:nomenclature><label>﻿</label><tp:taxon-name>
            <object-id xmlns:xlink="http://www.w3.org/1999/xlink" content-type="arpha" xlink:type="simple">82C415DF-B2AD-5548-B1D3-0A8B6AAE60E4</object-id>
            <tp:taxon-name-part taxon-name-part-type="genus" reg="Shairella">Shairella</tp:taxon-name-part>
            <tp:taxon-name-part taxon-name-part-type="species" reg="quadricostata">quadricostata</tp:taxon-name-part>
          </tp:taxon-name><tp:taxon-authority>(Kimoto, 1996)</tp:taxon-authority><tp:taxon-status xmlns:xlink="http://www.w3.org/1999/xlink" xlink:type="simple">comb. nov.</tp:taxon-status><xref ref-type="fig" rid="F5">Figs 5</xref><xref ref-type="fig" rid="F6">, 6</xref><xref ref-type="fig" rid="F7">, 7</xref><xref ref-type="fig" rid="F8">, 8</xref><tp:nomenclature-citation-list><tp:nomenclature-citation><tp:taxon-name>
                <tp:taxon-name-part taxon-name-part-type="genus" reg="Japonitata">Japonitata</tp:taxon-name-part>
                <tp:taxon-name-part taxon-name-part-type="species" reg="quadricostata">quadricostata</tp:taxon-name-part>
              </tp:taxon-name><comment>Kimoto, 1996: 34 (Taiwan).</comment></tp:nomenclature-citation></tp:nomenclature-citation-list></tp:nomenclature><tp:treatment-sec sec-type="Type examined" id="SECID0EVCAG"><title>Type examined.</title><p><bold><italic>Holotype</italic></bold> ♀ (<named-content xmlns:xlink="http://www.w3.org/1999/xlink" content-type="dwc:institutional_code" xlink:title="Osaka Museum of Natural History" xlink:href="http://grbio.org/institution/osaka-museum-natural-history" xlink:type="simple">OMNH</named-content>) (Fig. <xref ref-type="fig" rid="F5">5A–C</xref>): “FUNCHIIHU (奮起湖) / TAIWAN / 28.VII.1974 / Y. KIYOYAMA [p, y] // HOLOTYPE [p, r] / <tp:taxon-name><tp:taxon-name-part taxon-name-part-type="genus" reg="Japonitata">Japonitata</tp:taxon-name-part></tp:taxon-name> / <tp:taxon-name><tp:taxon-name-part taxon-name-part-type="genus" reg="Japonitata"/><tp:taxon-name-part taxon-name-part-type="species" reg="quadricostata">quadricostata</tp:taxon-name-part></tp:taxon-name> / Kimoto, n. sp. [h] / Det. S. Kimoto, 19 [p, w] // PHOTO [p, r]”.</p><fig id="F5" position="float" orientation="portrait"><object-id xmlns:xlink="http://www.w3.org/1999/xlink" content-type="doi" xlink:type="simple">10.3897/zookeys.1125.93703.figure5</object-id><object-id xmlns:xlink="http://www.w3.org/1999/xlink" content-type="arpha" xlink:type="simple">CB4C92A9-E7F4-5551-AA50-0B2E6C4998E9</object-id><label>Figure 5.</label><caption><p>Habitus and field photographs of <italic><tp:taxon-name><tp:taxon-name-part taxon-name-part-type="genus" reg="Shairella">Shairella</tp:taxon-name-part><tp:taxon-name-part taxon-name-part-type="species" reg="quadricostata">quadricostata</tp:taxon-name-part></tp:taxon-name></italic> (Kimoto) <bold>A</bold> holotype, female, dorsal view <bold>B</bold> ditto, lateral view <bold>C</bold> labels on the holotypes <bold>D</bold> nontype, male, dorsal view <bold>E</bold> ditto, ventral view <bold>F</bold> ditto, lateral view <bold>G</bold> two adults collected at Tengchih (藤枝) and feeding on leaves of <italic><tp:taxon-name><tp:taxon-name-part taxon-name-part-type="genus" reg="Hemiboea">Hemiboea</tp:taxon-name-part><tp:taxon-name-part taxon-name-part-type="species" reg="bicornuta">bicornuta</tp:taxon-name-part></tp:taxon-name></italic><bold>H</bold> adult resting on leaves of <italic><tp:taxon-name><tp:taxon-name-part taxon-name-part-type="genus" reg="Hemiboea">Hemiboea</tp:taxon-name-part><tp:taxon-name-part taxon-name-part-type="species" reg="bicornuta">bicornuta</tp:taxon-name-part></tp:taxon-name></italic> in Erhwanping (二萬坪).</p></caption><graphic xmlns:xlink="http://www.w3.org/1999/xlink" xlink:href="zookeys-1125-171_article-93703__-g005.jpg" position="float" orientation="portrait" xlink:type="simple" id="oo_762425.jpg"><uri content-type="original_file" xlink:type="simple">https://binary.pensoft.net/fig/762425</uri></graphic></fig></tp:treatment-sec><tp:treatment-sec sec-type="material" id="SECID0EVFAG"><title>Specimens examined.</title><p><bold>Chiayi</bold>: 28♂, 11♀ (<named-content xmlns:xlink="http://www.w3.org/1999/xlink" content-type="dwc:institutional_code" xlink:title="Applied Zoology Division, Taiwan Agricultural Research Institute" xlink:href="http://grbio.org/institution/taiwan-agricultural-research-institute" xlink:type="simple">TARI</named-content>), Erhwanping (二萬坪), 2000 m, near Alishan (阿里山), 9.VII.2014, leg. C.-F. Lee &amp; T.-H. Lee; 1♂ (<named-content xmlns:xlink="http://www.w3.org/1999/xlink" content-type="dwc:institutional_code" xlink:title="Applied Zoology Division, Taiwan Agricultural Research Institute" xlink:href="http://grbio.org/institution/taiwan-agricultural-research-institute" xlink:type="simple">TARI</named-content>), Alishan (阿里山), 17.VIII.2014, leg. B.-X. Guo; <bold>Ilan</bold>: 1♂ (<named-content xmlns:xlink="http://www.w3.org/1999/xlink" content-type="dwc:institutional_code" xlink:title="Applied Zoology Division, Taiwan Agricultural Research Institute" xlink:href="http://grbio.org/institution/taiwan-agricultural-research-institute" xlink:type="simple">TARI</named-content>), Chiuchihtse (鳩之澤), 520 m, 2.V.2007, leg. M.-H. Tsou; 1♂ (<named-content xmlns:xlink="http://www.w3.org/1999/xlink" content-type="dwc:institutional_code" xlink:title="Applied Zoology Division, Taiwan Agricultural Research Institute" xlink:href="http://grbio.org/institution/taiwan-agricultural-research-institute" xlink:type="simple">TARI</named-content>), Eboshiyama (= Tulishan 獨立山), 1900 m, 17–21.V.1933, leg. M. Chujo; <bold>Kaohsiung</bold>: 1♂, 1♀ (<named-content xmlns:xlink="http://www.w3.org/1999/xlink" content-type="dwc:institutional_code" xlink:title="Applied Zoology Division, Taiwan Agricultural Research Institute" xlink:href="http://grbio.org/institution/taiwan-agricultural-research-institute" xlink:type="simple">TARI</named-content>), Tengchih (藤枝), 1600 m, 24.VIII.2017, leg. B.-X. Guo; 1♂ (<named-content xmlns:xlink="http://www.w3.org/1999/xlink" content-type="dwc:institutional_code" xlink:title="Applied Zoology Division, Taiwan Agricultural Research Institute" xlink:href="http://grbio.org/institution/taiwan-agricultural-research-institute" xlink:type="simple">TARI</named-content>), same but with “4.IX.2017”; 1♀ (<named-content xmlns:xlink="http://www.w3.org/1999/xlink" content-type="dwc:institutional_code" xlink:title="Applied Zoology Division, Taiwan Agricultural Research Institute" xlink:href="http://grbio.org/institution/taiwan-agricultural-research-institute" xlink:type="simple">TARI</named-content>), same but with “15.IX.2019”; 3♂ (<named-content xmlns:xlink="http://www.w3.org/1999/xlink" content-type="dwc:institutional_code" xlink:title="Applied Zoology Division, Taiwan Agricultural Research Institute" xlink:href="http://grbio.org/institution/taiwan-agricultural-research-institute" xlink:type="simple">TARI</named-content>), same locality, 11.V.2022, leg. Y.-T. Chung; <bold>Nantou</bold>: 2♀ (<named-content xmlns:xlink="http://www.w3.org/1999/xlink" content-type="dwc:institutional_code" xlink:title="Applied Zoology Division, Taiwan Agricultural Research Institute" xlink:href="http://grbio.org/institution/taiwan-agricultural-research-institute" xlink:type="simple">TARI</named-content>), Fenghuangshan (鳳凰山), 1700 m, near Hsitou (溪頭), 12.VIII.2010, leg. Y.-T. Wang; 1♂ (<named-content xmlns:xlink="http://www.w3.org/1999/xlink" content-type="dwc:institutional_code" xlink:title="Applied Zoology Division, Taiwan Agricultural Research Institute" xlink:href="http://grbio.org/institution/taiwan-agricultural-research-institute" xlink:type="simple">TARI</named-content>), Hsitou (溪頭), 1000 m, 14.VI.2011, leg. C.-F. Lee; 4♀ (<named-content xmlns:xlink="http://www.w3.org/1999/xlink" content-type="dwc:institutional_code" xlink:title="Applied Zoology Division, Taiwan Agricultural Research Institute" xlink:href="http://grbio.org/institution/taiwan-agricultural-research-institute" xlink:type="simple">TARI</named-content>), same locality, 2.VII.2011, leg. M.-H. Tsou; 1♂, 1♀ (<named-content xmlns:xlink="http://www.w3.org/1999/xlink" content-type="dwc:institutional_code" xlink:title="Applied Zoology Division, Taiwan Agricultural Research Institute" xlink:href="http://grbio.org/institution/taiwan-agricultural-research-institute" xlink:type="simple">TARI</named-content>), same but with “9.VIII.2011”; <bold>Pingtung</bold>: 1♂ (<named-content xmlns:xlink="http://www.w3.org/1999/xlink" content-type="dwc:institutional_code" xlink:title="Applied Zoology Division, Taiwan Agricultural Research Institute" xlink:href="http://grbio.org/institution/taiwan-agricultural-research-institute" xlink:type="simple">TARI</named-content>), Peitawushan (北大武山), New Trailhead (新登山口), 1200 m, 28.IX.2017, leg. Y.-T. Chung; 1♂ (<named-content xmlns:xlink="http://www.w3.org/1999/xlink" content-type="dwc:institutional_code" xlink:title="Applied Zoology Division, Taiwan Agricultural Research Institute" xlink:href="http://grbio.org/institution/taiwan-agricultural-research-institute" xlink:type="simple">TARI</named-content>), same but with “10.V.2022”; 1♂ (<named-content xmlns:xlink="http://www.w3.org/1999/xlink" content-type="dwc:institutional_code" xlink:title="Applied Zoology Division, Taiwan Agricultural Research Institute" xlink:href="http://grbio.org/institution/taiwan-agricultural-research-institute" xlink:type="simple">TARI</named-content>), Shuangliu (雙流), 500 m, 6.V.2000, leg. H.-T. Shih; <bold>Taichung</bold>: 1♀ (<named-content xmlns:xlink="http://www.w3.org/1999/xlink" content-type="dwc:institutional_code" xlink:title="Applied Zoology Division, Taiwan Agricultural Research Institute" xlink:href="http://grbio.org/institution/taiwan-agricultural-research-institute" xlink:type="simple">TARI</named-content>), Fengyuan (豐原), 280 m, 22.V.2019, leg. C.-T. Hsu; 1♂ (<named-content xmlns:xlink="http://www.w3.org/1999/xlink" content-type="dwc:institutional_code" xlink:title="Applied Zoology Division, Taiwan Agricultural Research Institute" xlink:href="http://grbio.org/institution/taiwan-agricultural-research-institute" xlink:type="simple">TARI</named-content>), Henglingshan (橫嶺山), Trailhead (登山口), 1200 m, 10.X.2020, leg. Y.-C. Hsu; <bold>Taipei</bold>: 1♂ (<named-content xmlns:xlink="http://www.w3.org/1999/xlink" content-type="dwc:institutional_code" xlink:title="Applied Zoology Division, Taiwan Agricultural Research Institute" xlink:href="http://grbio.org/institution/taiwan-agricultural-research-institute" xlink:type="simple">TARI</named-content>), Manyuehyuan (滿月圓), 300 m, 7.VI.2010, leg. C.-L. Chiang; 1♀ (<named-content xmlns:xlink="http://www.w3.org/1999/xlink" content-type="dwc:institutional_code" xlink:title="Applied Zoology Division, Taiwan Agricultural Research Institute" xlink:href="http://grbio.org/institution/taiwan-agricultural-research-institute" xlink:type="simple">TARI</named-content>), Wulai (烏來), 150 m, 24.V.2007, leg. H.-J. Chen; 1♂, 1♀ (<named-content xmlns:xlink="http://www.w3.org/1999/xlink" content-type="dwc:institutional_code" xlink:title="Applied Zoology Division, Taiwan Agricultural Research Institute" xlink:href="http://grbio.org/institution/taiwan-agricultural-research-institute" xlink:type="simple">TARI</named-content>), same locality (= Hsinhsien 信賢), 3.V.2014, leg. M.-H. Tsou.</p></tp:treatment-sec><tp:treatment-sec sec-type="redescription" id="SECID0EZIAG"><title>Redescription.</title><p>Length 6.1–7.7 mm, width 3.1–4.4 mm. General color (Fig. <xref ref-type="fig" rid="F5">5D–F</xref>) black to dark brown; abdomen yellow to dark brown; five apical antennomeres variably paler. Antennomeres II–XI filiform in males (Fig. <xref ref-type="fig" rid="F6">6A</xref>), ratios of lengths of antennomeres I–XI 1.0: 0.3: 0.7: 0.9: 0.8: 0.8: 0.8: 0.8: 0.8: 0.7: 0.9; ratios of length to width from antennomeres I–XI 2.8: 1.6: 2.8: 3.8: 4.0: 4.2: 4.5: 4.9: 4.9: 4.8: 6.3; more slender in females (Fig. <xref ref-type="fig" rid="F6">6B</xref>), ratios of lengths of antennomeres I–XI 1.0: 0.3: 0.6: 0.9: 0.8: 0.8: 0.8: 0.8: 0.8: 0.8: 0.8; ratios of length to width from antennomeres I–XI 3.4: 1.6: 2.9: 4.1: 4.1: 4.9: 5.2: 5.5: 6.1: 6.0: 6.5. Pronotum 1.8–2.0 times wider than long; disc with scarce fine punctures at sides, reduced medially, with transverse groove near base, medially abbreviated, laterally connected with short longitudinal groove on basal margin; lateral margins slightly rounded, widest behind apices; apical margin slightly concave and basal margin slightly convex. Elytra narrower, 1.3–1.4 times longer than wide; disc with confused, sparse, reduced punctures; with one small tubercle behind scutellum; with one longitudinal ridge behind tubercle, indistinct, close to suture; with one additional longitudinal ridge outside tubercle, indistinct; with one additional distinct ridge from humeral calli, parallel with lateral margin, abbreviated subapically; another additional ridge also from humeral calli, indistinct, directed medially; lateral margins moderately rounded, widest at apical third, apices convergent. Aedeagus (Fig. <xref ref-type="fig" rid="F6">6C, D</xref>) slender, 5.9 × longer than wide; lateral margins straight, widest at apical 1/10, gradually narrowed toward basal 1/3; strongly narrowed subapically, apex acute; moderately curved in lateral view; tectum membranous; one endophallic sclerite longitudinally oriented and slender, 0.6 × as long as aedeagus, base deeply bifurcate, lateral margins with clustered short setae at apical 1/3. Apical margin of abdominal ventrite V in males with distinct median lobe (Fig. <xref ref-type="fig" rid="F6">6K</xref>), narrow, apical margin slightly recurved, with median internal ridge from apex to middle; basal margin normal. Gonocoxae (Fig. <xref ref-type="fig" rid="F6">6G</xref>) longitudinal and connected basally, with wide furrow between gonocoxae; each gonocoxa narrowed subapically, apex truncate, with eight long apical setae; base weakly sclerotized. Ventrite VIII (Fig. <xref ref-type="fig" rid="F6">6E</xref>) in females with apex weakly sclerotized, dense short apical setae, reduced medially; spiculum extremely elongate. Spermathecal receptaculum (Fig. <xref ref-type="fig" rid="F6">6H</xref>) slender, as wide as pump, not separated from pump; pump long and curved, with one short, apical process; sclerotized spermathecal duct short, not separated from receptaculum.</p><fig id="F6" position="float" orientation="portrait"><object-id xmlns:xlink="http://www.w3.org/1999/xlink" content-type="doi" xlink:type="simple">10.3897/zookeys.1125.93703.figure6</object-id><object-id xmlns:xlink="http://www.w3.org/1999/xlink" content-type="arpha" xlink:type="simple">46CF28D2-0124-5163-B641-657E76E4411D</object-id><label>Figure 6.</label><caption><p>Diagnostic characters of <italic><tp:taxon-name><tp:taxon-name-part taxon-name-part-type="genus" reg="Shairella">Shairella</tp:taxon-name-part><tp:taxon-name-part taxon-name-part-type="species" reg="quadricostata">quadricostata</tp:taxon-name-part></tp:taxon-name></italic> (Kimoto) <bold>A</bold> antenna, male <bold>B</bold> antenna, female <bold>C</bold> aedeagus, dorsal view <bold>D</bold> ditto, lateral view <bold>E</bold> abdominal ventrite VIII, from Erhwanping (二萬坪) <bold>F</bold> same, from Wulai (烏來) <bold>G</bold> gonocoxae <bold>H</bold> spermatheca, from Tengchih (藤枝) <bold>I</bold> same from Wulai (烏來) <bold>J</bold> same from Erhwanping (二萬坪) <bold>K</bold> abdominal ventrite IV–V, male.</p></caption><graphic xmlns:xlink="http://www.w3.org/1999/xlink" xlink:href="zookeys-1125-171_article-93703__-g006.jpg" position="float" orientation="portrait" xlink:type="simple" id="oo_762426.jpg"><uri content-type="original_file" xlink:type="simple">https://binary.pensoft.net/fig/762426</uri></graphic></fig></tp:treatment-sec><tp:treatment-sec sec-type="variation" id="SECID0ENLAG"><title>Variations.</title><p>Some distinct variation occurs in female genitalic characters among different populations. Pumps of spermathecae are larger in those of Wulai (烏來) (Fig. <xref ref-type="fig" rid="F6">6I</xref>); much slender and lacking apical process in those of Erhwanping (二萬坪) (Fig. <xref ref-type="fig" rid="F6">6J</xref>). Apices of ventrite VIII are wider and setae not reduced medially in those of Wulai (烏來). Hindwings are normal in northern and central Taiwan and low-elevations of southern Taiwan (Fig. <xref ref-type="fig" rid="F7">7A</xref>), but they are reduced in different degrees between different populations of mid-elevations of southern Taiwan. Degree of reduction of hind wings is similar between individuals of both sexes of the same populations. Those in Tengchih (藤枝) are less reduced, ~ 57% with normal hind wings (Fig. <xref ref-type="fig" rid="F7">7B</xref>). Those in Hsito (溪頭) are reduced moderately, ~ 50% with normal hind wings (Fig. <xref ref-type="fig" rid="F7">7D</xref>). Those in Peitawushan (北大武山) have the same length of hind wings as those in Hsito but wider (Fig. <xref ref-type="fig" rid="F7">7E</xref>). Those in Erhwanping (二萬坪) are reduced strongly, ~ 40% with normal hind wings (Fig. <xref ref-type="fig" rid="F7">7C</xref>).</p><fig id="F7" position="float" orientation="portrait"><object-id xmlns:xlink="http://www.w3.org/1999/xlink" content-type="doi" xlink:type="simple">10.3897/zookeys.1125.93703.figure7</object-id><object-id xmlns:xlink="http://www.w3.org/1999/xlink" content-type="arpha" xlink:type="simple">2BA6B65F-9F54-5532-8BFD-348D94DA2E12</object-id><label>Figure 7.</label><caption><p>Hindwings of <italic><tp:taxon-name><tp:taxon-name-part taxon-name-part-type="genus" reg="Shairella">Shairella</tp:taxon-name-part><tp:taxon-name-part taxon-name-part-type="species" reg="quadricostata">quadricostata</tp:taxon-name-part></tp:taxon-name></italic> (Kimoto) <bold>A</bold> female, from Wulai (烏來) <bold>B</bold> female, from Tengchih (藤枝) <bold>C</bold> female, from Erhwanping (二萬坪) <bold>D</bold> female, from Hsito (溪頭) <bold>E</bold> male, from Peitawushan (北大武山).</p></caption><graphic xmlns:xlink="http://www.w3.org/1999/xlink" xlink:href="zookeys-1125-171_article-93703__-g007.jpg" position="float" orientation="portrait" xlink:type="simple" id="oo_762427.jpg"><uri content-type="original_file" xlink:type="simple">https://binary.pensoft.net/fig/762427</uri></graphic></fig></tp:treatment-sec><tp:treatment-sec sec-type="diagnosis" id="SECID0ERNAG"><title>Diagnosis.</title><p>Adults of <italic><tp:taxon-name><tp:taxon-name-part taxon-name-part-type="genus" reg="Shairella">Shairella</tp:taxon-name-part><tp:taxon-name-part taxon-name-part-type="species" reg="quadricostata">quadricostata</tp:taxon-name-part></tp:taxon-name></italic> (Kimoto, 1996), comb. nov. and <italic><tp:taxon-name><tp:taxon-name-part taxon-name-part-type="genus" reg="Shairella">S.</tp:taxon-name-part><tp:taxon-name-part taxon-name-part-type="species" reg="caerulea">caerulea</tp:taxon-name-part></tp:taxon-name></italic> (Kimoto, 1996), comb. nov. are characterized by normal elytra and functional hindwings (shortened elytra and reduced hindwings in other <italic><tp:taxon-name><tp:taxon-name-part taxon-name-part-type="genus" reg="Shairella">Shairella</tp:taxon-name-part></tp:taxon-name></italic>; <xref ref-type="bibr" rid="B11">Lee and Beenen 2017</xref>) although individuals in some populations of <italic><tp:taxon-name><tp:taxon-name-part taxon-name-part-type="genus" reg="Shairella">S.</tp:taxon-name-part><tp:taxon-name-part taxon-name-part-type="species" reg="quadricostata">quadricostata</tp:taxon-name-part></tp:taxon-name></italic> have more or less reduced hindwings. <italic><tp:taxon-name><tp:taxon-name-part taxon-name-part-type="genus" reg="Shairella">Shairella</tp:taxon-name-part><tp:taxon-name-part taxon-name-part-type="species" reg="quadricostata">quadricostata</tp:taxon-name-part></tp:taxon-name></italic> is distinguished from <italic><tp:taxon-name><tp:taxon-name-part taxon-name-part-type="genus" reg="Shairella">S.</tp:taxon-name-part><tp:taxon-name-part taxon-name-part-type="species" reg="caerulea">caerulea</tp:taxon-name-part></tp:taxon-name></italic> by possessing black elytra with three pairs of weak longitudinal ridges (Fig. <xref ref-type="fig" rid="F5">5A–F</xref>) (bluish black elytra without longitudinal ridges besides lateral ridge in <italic><tp:taxon-name><tp:taxon-name-part taxon-name-part-type="genus" reg="Shairella">S.</tp:taxon-name-part><tp:taxon-name-part taxon-name-part-type="species" reg="caerulea">caerulea</tp:taxon-name-part></tp:taxon-name></italic>; Fig. <xref ref-type="fig" rid="F9">9</xref>); median internal ridge of abdominal ventrite V in males expanded from apex, abbreviated before base (Fig. <xref ref-type="fig" rid="F6">6K</xref>) (median internal ridge of abdominal ventrite in males expanded from apex to base in <italic><tp:taxon-name><tp:taxon-name-part taxon-name-part-type="genus" reg="Shairella">S.</tp:taxon-name-part><tp:taxon-name-part taxon-name-part-type="species" reg="caerulea">caerulea</tp:taxon-name-part></tp:taxon-name></italic>; Fig. <xref ref-type="fig" rid="F10">10G</xref>); apically narrowed apex of aedeagus (Fig. <xref ref-type="fig" rid="F6">6C</xref>) (bifurcate apex of aedeagus in <italic><tp:taxon-name><tp:taxon-name-part taxon-name-part-type="genus" reg="Shairella">S.</tp:taxon-name-part><tp:taxon-name-part taxon-name-part-type="species" reg="caerulea">caerulea</tp:taxon-name-part></tp:taxon-name></italic>; Fig. <xref ref-type="fig" rid="F10">10C</xref>); apex of spermatheca rounded with or without small process (Fig. <xref ref-type="fig" rid="F6">6H–J</xref>) (apex of spermatheca swollen, bifurcate in frontal view in <italic><tp:taxon-name><tp:taxon-name-part taxon-name-part-type="genus" reg="Shairella">S.</tp:taxon-name-part><tp:taxon-name-part taxon-name-part-type="species" reg="caerulea">caerulea</tp:taxon-name-part></tp:taxon-name></italic>; Fig. <xref ref-type="fig" rid="F10">10H, I</xref>).</p></tp:treatment-sec><tp:treatment-sec sec-type="host" id="SECID0EFSAG"><title>Host plant.</title><p><italic><tp:taxon-name><tp:taxon-name-part taxon-name-part-type="genus" reg="Hemiboea">Hemiboea</tp:taxon-name-part><tp:taxon-name-part taxon-name-part-type="species" reg="bicornuta">bicornuta</tp:taxon-name-part></tp:taxon-name></italic> (Hayata) Ohwi (<tp:taxon-name><tp:taxon-name-part taxon-name-part-type="family">Gesneriaceae</tp:taxon-name-part></tp:taxon-name>).</p></tp:treatment-sec><tp:treatment-sec sec-type="biology" id="SECID0E2SAG"><title>Biology.</title><p>Adults of <italic><tp:taxon-name><tp:taxon-name-part taxon-name-part-type="genus" reg="Shairella">Shairella</tp:taxon-name-part><tp:taxon-name-part taxon-name-part-type="species" reg="quadricostata">quadricostata</tp:taxon-name-part></tp:taxon-name></italic> were observed active at night and feeding on leaves of <italic><tp:taxon-name><tp:taxon-name-part taxon-name-part-type="genus" reg="Hemiboea">Hemiboea</tp:taxon-name-part><tp:taxon-name-part taxon-name-part-type="species" reg="bicornuta">bicornuta</tp:taxon-name-part></tp:taxon-name></italic>. However, adults were hard to find with the exception of a single event. Three adults were collected on 11 May 2022 in Tengchih (藤枝) (Fig. <xref ref-type="fig" rid="F5">5G</xref>). We collected 39 adults on 9 July 2014 in Erhwanping (二萬坪). Many host plants were growing on a steep slope and numerous adults were feeding on leaves (Fig. <xref ref-type="fig" rid="F5">5H</xref>).</p></tp:treatment-sec><tp:treatment-sec sec-type="distribution" id="SECID0E6TAG"><title>Distribution.</title><p>The flighted populations are widespread in low-elevations of Taiwan and mid-elevations of northern and central Taiwan, and flightless populations are restricted to mid-elevations of southern Taiwan (Fig. <xref ref-type="fig" rid="F8">8</xref>).</p><fig id="F8" position="float" orientation="portrait"><object-id xmlns:xlink="http://www.w3.org/1999/xlink" content-type="doi" xlink:type="simple">10.3897/zookeys.1125.93703.figure8</object-id><object-id xmlns:xlink="http://www.w3.org/1999/xlink" content-type="arpha" xlink:type="simple">FDC6C0BA-BEB9-5BC9-9264-6BA26C02E535</object-id><label>Figure 8.</label><caption><p>Distribution map of <italic><tp:taxon-name><tp:taxon-name-part taxon-name-part-type="genus" reg="Shairella">Shairella</tp:taxon-name-part><tp:taxon-name-part taxon-name-part-type="species" reg="quadricostata">quadricostata</tp:taxon-name-part></tp:taxon-name></italic> (Kimoto) and brachelytrous <italic><tp:taxon-name><tp:taxon-name-part taxon-name-part-type="genus" reg="Shairella">Shairella</tp:taxon-name-part></tp:taxon-name></italic> species, solid line: 1000 m, broken line: 2000 m. Key: green squares – brachelytrous species, blue circles – adults of <italic><tp:taxon-name><tp:taxon-name-part taxon-name-part-type="genus" reg="Shairella">S.</tp:taxon-name-part><tp:taxon-name-part taxon-name-part-type="species" reg="quadricostata">quadricostata</tp:taxon-name-part></tp:taxon-name></italic> with normal hindwings, red circles– adults of <italic><tp:taxon-name><tp:taxon-name-part taxon-name-part-type="genus" reg="Shairella">S.</tp:taxon-name-part><tp:taxon-name-part taxon-name-part-type="species" reg="quadricostata">quadricostata</tp:taxon-name-part></tp:taxon-name></italic> with reduced hindwings.</p></caption><graphic xmlns:xlink="http://www.w3.org/1999/xlink" xlink:href="zookeys-1125-171_article-93703__-g008.jpg" position="float" orientation="portrait" xlink:type="simple" id="oo_762428.jpg"><uri content-type="original_file" xlink:type="simple">https://binary.pensoft.net/fig/762428</uri></graphic></fig></tp:treatment-sec><tp:treatment-sec><!--Section generated to contain objects referenced in tp:taxon-treatment.--><fig id="F9" position="float" orientation="portrait"><object-id xmlns:xlink="http://www.w3.org/1999/xlink" content-type="doi" xlink:type="simple">10.3897/zookeys.1125.93703.figure9</object-id><object-id xmlns:xlink="http://www.w3.org/1999/xlink" content-type="arpha" xlink:type="simple">2CE3677C-843C-5F83-A44B-0E80AEC580BB</object-id><label>Figure 9.</label><caption><p>Habitus of <italic><tp:taxon-name><tp:taxon-name-part taxon-name-part-type="genus" reg="Shairella">Shairella</tp:taxon-name-part><tp:taxon-name-part taxon-name-part-type="species" reg="caerulea">caerulea</tp:taxon-name-part></tp:taxon-name></italic> (Kimoto) <bold>A</bold> holotype, male, dorsal view <bold>B</bold> ditto, lateral view <bold>C</bold> labels on the holotypes <bold>D</bold> nontype, male, dorsal view <bold>E</bold> ditto, ventral view <bold>F</bold> ditto, lateral view.</p></caption><graphic xmlns:xlink="http://www.w3.org/1999/xlink" xlink:href="zookeys-1125-171_article-93703__-g009.jpg" position="float" orientation="portrait" xlink:type="simple" id="oo_762429.jpg"><uri content-type="original_file" xlink:type="simple">https://binary.pensoft.net/fig/762429</uri></graphic></fig><fig id="F10" position="float" orientation="portrait"><object-id xmlns:xlink="http://www.w3.org/1999/xlink" content-type="doi" xlink:type="simple">10.3897/zookeys.1125.93703.figure10</object-id><object-id xmlns:xlink="http://www.w3.org/1999/xlink" content-type="arpha" xlink:type="simple">AAE6B309-E171-5C84-90C5-6D2159D38DBA</object-id><label>Figure 10.</label><caption><p>Diagnostic characters of <italic><tp:taxon-name><tp:taxon-name-part taxon-name-part-type="genus" reg="Shairella">Shairella</tp:taxon-name-part><tp:taxon-name-part taxon-name-part-type="species" reg="caerulea">caerulea</tp:taxon-name-part></tp:taxon-name></italic> (Kimoto) <bold>A</bold> antenna, male <bold>B</bold> antenna, female <bold>C</bold> aedeagus, dorsal view <bold>D</bold> ditto, lateral view <bold>E</bold> abdominal ventrite VIII <bold>F</bold> gonocoxae <bold>G</bold> abdominal ventrite IV–V, male <bold>H</bold> spermatheca <bold>I</bold> apex of spermatheca, front view.</p></caption><graphic xmlns:xlink="http://www.w3.org/1999/xlink" xlink:href="zookeys-1125-171_article-93703__-g010.jpg" position="float" orientation="portrait" xlink:type="simple" id="oo_762430.jpg"><uri content-type="original_file" xlink:type="simple">https://binary.pensoft.net/fig/762430</uri></graphic></fig></tp:treatment-sec><ref-list><ref id="B11"><mixed-citation xmlns:xlink="http://www.w3.org/1999/xlink" xlink:type="simple"><person-group><name name-style="western"><surname>Lee</surname><given-names>C-F</given-names></name><name name-style="western"><surname>Beenen</surname><given-names>R</given-names></name></person-group> (<year>2017</year>) <article-title>Revision of the genus <italic><tp:taxon-name><tp:taxon-name-part taxon-name-part-type="genus">Shairella</tp:taxon-name-part></tp:taxon-name></italic> Chûjô, 1962 (<tp:taxon-name><tp:taxon-name-part taxon-name-part-type="order">Coleoptera</tp:taxon-name-part></tp:taxon-name>: <tp:taxon-name><tp:taxon-name-part taxon-name-part-type="family">Chrysomelidae</tp:taxon-name-part></tp:taxon-name>: <tp:taxon-name><tp:taxon-name-part taxon-name-part-type="subfamily">Galerucinae</tp:taxon-name-part></tp:taxon-name>) from Taiwan, with descriptions of five new species.</article-title><source>Zootaxa</source><volume>4268</volume>(<issue>4</issue>): <fpage>489</fpage>–<lpage>507</lpage>. <ext-link xlink:type="simple" ext-link-type="doi" xlink:href="10.11646/zootaxa.4268.4.2">https://doi.org/10.11646/zootaxa.4268.4.2</ext-link></mixed-citation></ref></ref-list></tp:taxon-treatment>
