# Supplementary material for: ﻿The genus Japonitata Strand (Insecta, Coleoptera, Chrysomelidae, Galerucinae) in Taiwan: a redefinition of the genus and descriptions of two new species
Source: Zookeys. 2022 Oct 26;1125:171–92. doi: 10.3897/zookeys.1125.93703 (PMC9836704; doi:10.3897/zookeys.1125.93703)
Supplement: XML Treatment for Shairella caerulea [file zookeys.1125.93703-treatment5.xml]

<!DOCTYPE tp:taxon-treatment
  PUBLIC "-//TaxonX//DTD Taxonomic Treatment Publishing DTD v0 20100105//EN" "tax-treatment-NSO.dtd">
<tp:taxon-treatment xmlns:tp="http://www.plazi.org/taxpub"><tp:treatment-meta><kwd-group><label>Taxon classification</label><kwd>
              <named-content content-type="kingdom">Animalia</named-content>
            </kwd><kwd>
              <named-content content-type="order">Coleoptera</named-content>
            </kwd><kwd>
              <named-content content-type="family">Chrysomelidae</named-content>
            </kwd></kwd-group><mixed-citation publication-type="journal"><person-group><name><surname>Lee</surname><given-names>Chi-Feng</given-names></name></person-group><article-title>﻿The genus <italic><tp:taxon-name><tp:taxon-name-part taxon-name-part-type="genus" reg="Japonitata">Japonitata</tp:taxon-name-part></tp:taxon-name></italic> Strand (<tp:taxon-name><tp:taxon-name-part taxon-name-part-type="class">Insecta</tp:taxon-name-part></tp:taxon-name>, <tp:taxon-name><tp:taxon-name-part taxon-name-part-type="order">Coleoptera</tp:taxon-name-part></tp:taxon-name>, <tp:taxon-name><tp:taxon-name-part taxon-name-part-type="family">Chrysomelidae</tp:taxon-name-part></tp:taxon-name>, <tp:taxon-name><tp:taxon-name-part taxon-name-part-type="subfamily">Galerucinae</tp:taxon-name-part></tp:taxon-name>) in Taiwan: a redefinition of the genus and descriptions of two new species</article-title><source>Zookeys</source><day>26</day><month>10</month><year>2022</year><volume>1125</volume><fpage>171</fpage><lpage>192</lpage><pub-id pub-id-type="doi">10.3897/zookeys.1125.93703</pub-id></mixed-citation></tp:treatment-meta><tp:nomenclature><label>﻿</label><tp:taxon-name>
            <object-id xmlns:xlink="http://www.w3.org/1999/xlink" content-type="arpha" xlink:type="simple">D34CA586-58B8-5404-B161-27C89FDB02A0</object-id>
            <tp:taxon-name-part taxon-name-part-type="genus" reg="Shairella">Shairella</tp:taxon-name-part>
            <tp:taxon-name-part taxon-name-part-type="species" reg="caerulea">caerulea</tp:taxon-name-part>
          </tp:taxon-name><tp:taxon-authority>(Kimoto, 1996)</tp:taxon-authority><tp:taxon-status xmlns:xlink="http://www.w3.org/1999/xlink" xlink:type="simple">comb. nov.</tp:taxon-status><xref ref-type="fig" rid="F9">Figs 9</xref><xref ref-type="fig" rid="F10">, 10</xref><tp:nomenclature-citation-list><tp:nomenclature-citation><tp:taxon-name>
                <tp:taxon-name-part taxon-name-part-type="genus" reg="Japonitata">Japonitata</tp:taxon-name-part>
                <tp:taxon-name-part taxon-name-part-type="species" reg="caerulea">caerulea</tp:taxon-name-part>
              </tp:taxon-name><comment>Kimoto, 1996: 33 (Taiwan).</comment></tp:nomenclature-citation></tp:nomenclature-citation-list></tp:nomenclature><tp:treatment-sec sec-type="Type examined" id="SECID0EZXAG"><title>Type examined.</title><p><bold><italic>Holotype</italic></bold> ♂ (<named-content xmlns:xlink="http://www.w3.org/1999/xlink" content-type="dwc:institutional_code" xlink:title="Laboratory for Systematic Entomology, Hokkaido University" xlink:href="http://grbio.org/institution/hokkaido-university" xlink:type="simple">SEHU</named-content>) (Fig. <xref ref-type="fig" rid="F9">9A–C</xref>): “Pilu (碧綠), Hualien / Taiwan / 10.VII.1983 / H. Takizawa [p, w] // HOLOTYPE [p, r] // <tp:taxon-name><tp:taxon-name-part taxon-name-part-type="genus" reg="Japonitata">Japonitata</tp:taxon-name-part></tp:taxon-name> / <tp:taxon-name><tp:taxon-name-part taxon-name-part-type="genus" reg="Japonitata"/><tp:taxon-name-part taxon-name-part-type="species" reg="caerulea">caerulea</tp:taxon-name-part></tp:taxon-name> / Kimoto, n. sp. [h] / Det. S. Kimoto, 19[p]95[h, w] // Euliroetis [h] / Det. H. Takizawa [p, w] // 0000000172 / Sys. Ent / Hokkaido Univ. / Japan [<named-content xmlns:xlink="http://www.w3.org/1999/xlink" content-type="dwc:institutional_code" xlink:title="Laboratory for Systematic Entomology, Hokkaido University" xlink:href="http://grbio.org/institution/hokkaido-university" xlink:type="simple">SEHU</named-content>] [p, w]”.</p><fig id="F9" position="float" orientation="portrait"><object-id xmlns:xlink="http://www.w3.org/1999/xlink" content-type="doi" xlink:type="simple">10.3897/zookeys.1125.93703.figure9</object-id><object-id xmlns:xlink="http://www.w3.org/1999/xlink" content-type="arpha" xlink:type="simple">2CE3677C-843C-5F83-A44B-0E80AEC580BB</object-id><label>Figure 9.</label><caption><p>Habitus of <italic><tp:taxon-name><tp:taxon-name-part taxon-name-part-type="genus" reg="Shairella">Shairella</tp:taxon-name-part><tp:taxon-name-part taxon-name-part-type="species" reg="caerulea">caerulea</tp:taxon-name-part></tp:taxon-name></italic> (Kimoto) <bold>A</bold> holotype, male, dorsal view <bold>B</bold> ditto, lateral view <bold>C</bold> labels on the holotypes <bold>D</bold> nontype, male, dorsal view <bold>E</bold> ditto, ventral view <bold>F</bold> ditto, lateral view.</p></caption><graphic xmlns:xlink="http://www.w3.org/1999/xlink" xlink:href="zookeys-1125-171_article-93703__-g009.jpg" position="float" orientation="portrait" xlink:type="simple" id="oo_762429.jpg"><uri content-type="original_file" xlink:type="simple">https://binary.pensoft.net/fig/762429</uri></graphic></fig></tp:treatment-sec><tp:treatment-sec sec-type="material" id="SECID0ED1AG"><title>Specimens examined.</title><p><bold>Hualien</bold>: 1♀ (<named-content xmlns:xlink="http://www.w3.org/1999/xlink" content-type="dwc:institutional_code" xlink:title="National Museum of Natural Science, Taichung" xlink:href="http://grbio.org/institution/national-museum-natural-science" xlink:type="simple">NMNS</named-content>), Hualuhsi (華祿溪), 1300 m, 28.VII.–25.IX.2011, leg. W.-T. Yang &amp; K.-W. Huang; 1♀ (<named-content xmlns:xlink="http://www.w3.org/1999/xlink" content-type="dwc:institutional_code" xlink:title="National Museum of Natural Science, Taichung" xlink:href="http://grbio.org/institution/national-museum-natural-science" xlink:type="simple">NMNS</named-content>), Biyu Sacred Tree (碧綠神木), 2150 m, 1.VI.–28.VII.2011, leg. W.-T. Yang &amp; K.-W. Huang; 1♂ (<named-content xmlns:xlink="http://www.w3.org/1999/xlink" content-type="dwc:institutional_code" xlink:title="National Museum of Natural Science, Taichung" xlink:href="http://grbio.org/institution/national-museum-natural-science" xlink:type="simple">NMNS</named-content>), same but with “28.VII.–5.IX.2011”; 1♂, 1♀ (<named-content xmlns:xlink="http://www.w3.org/1999/xlink" content-type="dwc:institutional_code" xlink:title="National Museum of Natural Science, Taichung" xlink:href="http://grbio.org/institution/national-museum-natural-science" xlink:type="simple">NMNS</named-content>), same but with “28.V.–24.VII.2012”; 2♂ (<named-content xmlns:xlink="http://www.w3.org/1999/xlink" content-type="dwc:institutional_code" xlink:title="National Museum of Natural Science, Taichung" xlink:href="http://grbio.org/institution/national-museum-natural-science" xlink:type="simple">NMNS</named-content>), same but with “24.VII.–10.IX.2012”; <bold>Kaohsiung</bold>: 1♀ (<named-content xmlns:xlink="http://www.w3.org/1999/xlink" content-type="dwc:institutional_code" xlink:title="Applied Zoology Division, Taiwan Agricultural Research Institute" xlink:href="http://grbio.org/institution/taiwan-agricultural-research-institute" xlink:type="simple">TARI</named-content>), Chungchihkuan (中之關), 1930 m, 10.VI.2015, leg. T.-H. Lee; <bold>Nantou</bold>: 1♂ (<named-content xmlns:xlink="http://www.w3.org/1999/xlink" content-type="dwc:institutional_code" xlink:title="Applied Zoology Division, Taiwan Agricultural Research Institute" xlink:href="http://grbio.org/institution/taiwan-agricultural-research-institute" xlink:type="simple">TARI</named-content>), Tunyuan (屯原), 1900 m, 21.VI.2019, leg. B.-X. Guo. All specimens from Hualien were collected using Malaise traps.</p></tp:treatment-sec><tp:treatment-sec sec-type="redescription" id="SECID0EL2AG"><title>Redescription.</title><p>Length 6.8–6.9 mm, width 3.7–3.9 mm. General color (Fig. <xref ref-type="fig" rid="F9">9D–F</xref>) black to blackish brown; abdomen yellow; elytra bluish black. Antennomeres II–XI filiform in males (Fig. <xref ref-type="fig" rid="F10">10A</xref>), ratios of lengths of antennomeres I–XI 1.0: 0.3: 0.9: 1.0: 1.1: 1.1: 1.1: 0.9: 0.9: 0.8: 1.0; ratios of length to width from antennomeres I–XI 3.0: 1.4: 2.9: 3.6: 3.9: 4.2: 4.3: 4.2: 4.6: 4.3: 6.1; more slender in females (Fig. <xref ref-type="fig" rid="F10">10B</xref>), ratios of lengths of antennomeres I–XI 1.0: 0.4: 0.9: 1.0: 1.0: 1.0: 1.0: 0.9: 0.9: 0.8: 0.9; ratios of length to width from antennomeres I–XI 3.0: 1.6: 3.4: 3.9: 4.3: 4.6: 4.8: 5.5: 6.1: 5.3: 6.1. Pronotum 2.2 times wider than long; disc with scarce fine punctures at sides, reduced medially, with transverse groove near base, medially abbreviated, laterally connected with short longitudinal groove on basal margin; lateral margins slightly rounded, widest behind apices; apical margin slightly concave and basal margin slightly convex. Elytra 1.4 × longer than wide; disc with confused, dense, fine punctures; with one small tubercle behind scutellum, with one deep depression behind tubercle; with one indistinct longitudinal ridge from humeral calli, parallel with lateral margin, abbreviated subapically; with one additional, deep depression at middle, above longitudinal ridge; lateral margins moderately rounded, widest at apical third, apices divergent. Aedeagus (Fig. <xref ref-type="fig" rid="F10">10C, D</xref>) wide, 4.4 × longer than wide; lateral margins straight, widest at apex, gradually narrowed towards base; apex with deep notch; moderately curved in lateral view; tectum membranous; one endophallic sclerite longitudinal and slender, 0.7 × as long as aedeagus, base shallowly bifurcate, lateral margins with clustered short setae at apical third; with short membranous area near apex. Apical margin of abdominal ventrite V in males with distinct median lobe (Fig. <xref ref-type="fig" rid="F10">10G</xref>), narrow, apical margin slightly recurved, with median internal ridge from apex to base, with narrow furrow between gonocoxae; basal margin expanding posteriorly. Gonocoxae (Fig. <xref ref-type="fig" rid="F10">10F</xref>) longitudinal and connected basally; each gonocoxa narrowed subapically, apex truncate, with eight long apical setae; base weakly sclerotized but strongly sclerotized medially. Ventrite VIII (Fig. <xref ref-type="fig" rid="F10">10E</xref>) in females with apex weakly sclerotized, small, depressed medially; with dense short apical setae; spiculum extremely elongate. Spermathecal receptaculum (Fig. <xref ref-type="fig" rid="F10">10H, I</xref>) slender, as wide as pump, not separated from pump; pump long and curved, apex slightly swollen, dorso-ventrally bifurcate; sclerotized spermathecal duct short, not separated from receptaculum.</p><fig id="F10" position="float" orientation="portrait"><object-id xmlns:xlink="http://www.w3.org/1999/xlink" content-type="doi" xlink:type="simple">10.3897/zookeys.1125.93703.figure10</object-id><object-id xmlns:xlink="http://www.w3.org/1999/xlink" content-type="arpha" xlink:type="simple">AAE6B309-E171-5C84-90C5-6D2159D38DBA</object-id><label>Figure 10.</label><caption><p>Diagnostic characters of <italic><tp:taxon-name><tp:taxon-name-part taxon-name-part-type="genus" reg="Shairella">Shairella</tp:taxon-name-part><tp:taxon-name-part taxon-name-part-type="species" reg="caerulea">caerulea</tp:taxon-name-part></tp:taxon-name></italic> (Kimoto) <bold>A</bold> antenna, male <bold>B</bold> antenna, female <bold>C</bold> aedeagus, dorsal view <bold>D</bold> ditto, lateral view <bold>E</bold> abdominal ventrite VIII <bold>F</bold> gonocoxae <bold>G</bold> abdominal ventrite IV–V, male <bold>H</bold> spermatheca <bold>I</bold> apex of spermatheca, front view.</p></caption><graphic xmlns:xlink="http://www.w3.org/1999/xlink" xlink:href="zookeys-1125-171_article-93703__-g010.jpg" position="float" orientation="portrait" xlink:type="simple" id="oo_762430.jpg"><uri content-type="original_file" xlink:type="simple">https://binary.pensoft.net/fig/762430</uri></graphic></fig></tp:treatment-sec><tp:treatment-sec sec-type="diagnosis" id="SECID0E24AG"><title>Diagnosis.</title><p><italic><tp:taxon-name><tp:taxon-name-part taxon-name-part-type="genus" reg="Shairella">Shairella</tp:taxon-name-part><tp:taxon-name-part taxon-name-part-type="species" reg="caerulea">caerulea</tp:taxon-name-part></tp:taxon-name></italic> (Kimoto, 1996), comb. nov. and <italic><tp:taxon-name><tp:taxon-name-part taxon-name-part-type="genus" reg="Shairella">S.</tp:taxon-name-part><tp:taxon-name-part taxon-name-part-type="species" reg="quadricostata">quadricostata</tp:taxon-name-part></tp:taxon-name></italic> (Kimoto, 1996), comb. nov. are characterized by having normal elytra and functional hindwings (shortened elytra and reduced hindwings in other species; <xref ref-type="bibr" rid="B11">Lee and Beenen 2017</xref>) although some populations of <italic><tp:taxon-name><tp:taxon-name-part taxon-name-part-type="genus" reg="Shairella">S.</tp:taxon-name-part><tp:taxon-name-part taxon-name-part-type="species" reg="quadricostata">quadricostata</tp:taxon-name-part></tp:taxon-name></italic> have variably reduced hindwings. <italic><tp:taxon-name><tp:taxon-name-part taxon-name-part-type="genus" reg="Shairella">Shairella</tp:taxon-name-part><tp:taxon-name-part taxon-name-part-type="species" reg="caerulea">caerulea</tp:taxon-name-part></tp:taxon-name></italic> is distinguished easily from <italic><tp:taxon-name><tp:taxon-name-part taxon-name-part-type="genus" reg="Shairella">S.</tp:taxon-name-part><tp:taxon-name-part taxon-name-part-type="species" reg="quadricostata">quadricostata</tp:taxon-name-part></tp:taxon-name></italic> by its bluish black elytra without longitudinal ridges other than the lateral ridge (Fig. <xref ref-type="fig" rid="F9">9</xref>) (black elytra with three pairs of weak longitudinal ridges in <italic><tp:taxon-name><tp:taxon-name-part taxon-name-part-type="genus" reg="Shairella">S.</tp:taxon-name-part><tp:taxon-name-part taxon-name-part-type="species" reg="quadricostata">quadricostata</tp:taxon-name-part></tp:taxon-name></italic>; Fig. <xref ref-type="fig" rid="F5">5</xref>); median internal ridge of abdominal ventrite in males expending from apex into base (Fig. <xref ref-type="fig" rid="F10">10G</xref>) (median internal ridge of abdominal ventrite V in males expanding from apex, abbreviated before base in <italic><tp:taxon-name><tp:taxon-name-part taxon-name-part-type="genus" reg="Shairella">S.</tp:taxon-name-part><tp:taxon-name-part taxon-name-part-type="species" reg="quadricostata">quadricostata</tp:taxon-name-part></tp:taxon-name></italic>; Fig. <xref ref-type="fig" rid="F6">6K</xref>); bifurcate apex of aedeagus (Fig. <xref ref-type="fig" rid="F10">10C</xref>) (apically narrowed apex of aedeagus in <italic><tp:taxon-name><tp:taxon-name-part taxon-name-part-type="genus" reg="Shairella">S.</tp:taxon-name-part><tp:taxon-name-part taxon-name-part-type="species" reg="quadricostata">quadricostata</tp:taxon-name-part></tp:taxon-name></italic>; Fig. <xref ref-type="fig" rid="F6">6C</xref>); apex of spermatheca swollen, bifurcate in frontal view (Fig. <xref ref-type="fig" rid="F10">10H, I</xref>) (apex of spermatheca rounded with small process in <italic><tp:taxon-name><tp:taxon-name-part taxon-name-part-type="genus" reg="Shairella">S.</tp:taxon-name-part><tp:taxon-name-part taxon-name-part-type="species" reg="quadricostata">quadricostata</tp:taxon-name-part></tp:taxon-name></italic>; Fig. <xref ref-type="fig" rid="F6">6H–J</xref>).</p></tp:treatment-sec><tp:treatment-sec sec-type="host" id="SECID0EICBG"><title>Host plant and biology.</title><p>Unknown.</p></tp:treatment-sec><tp:treatment-sec sec-type="remarks" id="SECID0ENCBG"><title>Remarks.</title><p>All specimens deposited at the National Museum of Natural Science, Taichung were collected using Malaise traps. Many flightless, nocturnal galerucines have been collected in Malaise traps, including <italic><tp:taxon-name><tp:taxon-name-part taxon-name-part-type="genus" reg="Taiwanoshaira">Taiwanoshaira</tp:taxon-name-part><tp:taxon-name-part taxon-name-part-type="species" reg="chujoi">chujoi</tp:taxon-name-part></tp:taxon-name></italic> (Kimoto, 1982) (<xref ref-type="bibr" rid="B12">Lee and Beenen 2020</xref>), <italic><tp:taxon-name><tp:taxon-name-part taxon-name-part-type="genus" reg="Paraplotes">Paraplotes</tp:taxon-name-part><tp:taxon-name-part taxon-name-part-type="species" reg="taiwana">taiwana</tp:taxon-name-part></tp:taxon-name></italic> Chûjô, 1963 (<xref ref-type="bibr" rid="B9">Lee 2015</xref>), and <italic><tp:taxon-name><tp:taxon-name-part taxon-name-part-type="genus" reg="Lochmaea">Lochmaea</tp:taxon-name-part><tp:taxon-name-part taxon-name-part-type="species" reg="lesagei">lesagei</tp:taxon-name-part></tp:taxon-name></italic> Kimoto, 1996 (<xref ref-type="bibr" rid="B10">Lee 2019</xref>). Moreover, two specimens were collected during the night by Ta-Hsiang Lee (李大翔) and Bo-Xin Guo (郭泊鑫), respectively; they are members of <abbrev xmlns:xlink="http://www.w3.org/1999/xlink" xlink:title="Taiwan Chrysomelid Research Team" id="ABBRID0EAEBG" xlink:type="simple">TCRT</abbrev>. These events suggest that adults of <italic><tp:taxon-name><tp:taxon-name-part taxon-name-part-type="genus" reg="Shairella">Shairella</tp:taxon-name-part><tp:taxon-name-part taxon-name-part-type="species" reg="caerulea">caerulea</tp:taxon-name-part></tp:taxon-name></italic> are nocturnal.</p></tp:treatment-sec><tp:treatment-sec sec-type="distribution" id="SECID0EPEBG"><title>Distribution.</title><p>This species is probably widespread in Taiwan although few specimens are available for study.</p></tp:treatment-sec><tp:treatment-sec><!--Section generated to contain objects referenced in tp:taxon-treatment.--><fig id="F5" position="float" orientation="portrait"><object-id xmlns:xlink="http://www.w3.org/1999/xlink" content-type="doi" xlink:type="simple">10.3897/zookeys.1125.93703.figure5</object-id><object-id xmlns:xlink="http://www.w3.org/1999/xlink" content-type="arpha" xlink:type="simple">CB4C92A9-E7F4-5551-AA50-0B2E6C4998E9</object-id><label>Figure 5.</label><caption><p>Habitus and field photographs of <italic><tp:taxon-name><tp:taxon-name-part taxon-name-part-type="genus" reg="Shairella">Shairella</tp:taxon-name-part><tp:taxon-name-part taxon-name-part-type="species" reg="quadricostata">quadricostata</tp:taxon-name-part></tp:taxon-name></italic> (Kimoto) <bold>A</bold> holotype, female, dorsal view <bold>B</bold> ditto, lateral view <bold>C</bold> labels on the holotypes <bold>D</bold> nontype, male, dorsal view <bold>E</bold> ditto, ventral view <bold>F</bold> ditto, lateral view <bold>G</bold> two adults collected at Tengchih (藤枝) and feeding on leaves of <italic><tp:taxon-name><tp:taxon-name-part taxon-name-part-type="genus" reg="Hemiboea">Hemiboea</tp:taxon-name-part><tp:taxon-name-part taxon-name-part-type="species" reg="bicornuta">bicornuta</tp:taxon-name-part></tp:taxon-name></italic><bold>H</bold> adult resting on leaves of <italic><tp:taxon-name><tp:taxon-name-part taxon-name-part-type="genus" reg="Hemiboea">Hemiboea</tp:taxon-name-part><tp:taxon-name-part taxon-name-part-type="species" reg="bicornuta">bicornuta</tp:taxon-name-part></tp:taxon-name></italic> in Erhwanping (二萬坪).</p></caption><graphic xmlns:xlink="http://www.w3.org/1999/xlink" xlink:href="zookeys-1125-171_article-93703__-g005.jpg" position="float" orientation="portrait" xlink:type="simple" id="oo_762425.jpg"><uri content-type="original_file" xlink:type="simple">https://binary.pensoft.net/fig/762425</uri></graphic></fig><fig id="F6" position="float" orientation="portrait"><object-id xmlns:xlink="http://www.w3.org/1999/xlink" content-type="doi" xlink:type="simple">10.3897/zookeys.1125.93703.figure6</object-id><object-id xmlns:xlink="http://www.w3.org/1999/xlink" content-type="arpha" xlink:type="simple">46CF28D2-0124-5163-B641-657E76E4411D</object-id><label>Figure 6.</label><caption><p>Diagnostic characters of <italic><tp:taxon-name><tp:taxon-name-part taxon-name-part-type="genus" reg="Shairella">Shairella</tp:taxon-name-part><tp:taxon-name-part taxon-name-part-type="species" reg="quadricostata">quadricostata</tp:taxon-name-part></tp:taxon-name></italic> (Kimoto) <bold>A</bold> antenna, male <bold>B</bold> antenna, female <bold>C</bold> aedeagus, dorsal view <bold>D</bold> ditto, lateral view <bold>E</bold> abdominal ventrite VIII, from Erhwanping (二萬坪) <bold>F</bold> same, from Wulai (烏來) <bold>G</bold> gonocoxae <bold>H</bold> spermatheca, from Tengchih (藤枝) <bold>I</bold> same from Wulai (烏來) <bold>J</bold> same from Erhwanping (二萬坪) <bold>K</bold> abdominal ventrite IV–V, male.</p></caption><graphic xmlns:xlink="http://www.w3.org/1999/xlink" xlink:href="zookeys-1125-171_article-93703__-g006.jpg" position="float" orientation="portrait" xlink:type="simple" id="oo_762426.jpg"><uri content-type="original_file" xlink:type="simple">https://binary.pensoft.net/fig/762426</uri></graphic></fig></tp:treatment-sec><ref-list><ref id="B11"><mixed-citation xmlns:xlink="http://www.w3.org/1999/xlink" xlink:type="simple"><person-group><name name-style="western"><surname>Lee</surname><given-names>C-F</given-names></name><name name-style="western"><surname>Beenen</surname><given-names>R</given-names></name></person-group> (<year>2017</year>) <article-title>Revision of the genus <italic><tp:taxon-name><tp:taxon-name-part taxon-name-part-type="genus">Shairella</tp:taxon-name-part></tp:taxon-name></italic> Chûjô, 1962 (<tp:taxon-name><tp:taxon-name-part taxon-name-part-type="order">Coleoptera</tp:taxon-name-part></tp:taxon-name>: <tp:taxon-name><tp:taxon-name-part taxon-name-part-type="family">Chrysomelidae</tp:taxon-name-part></tp:taxon-name>: <tp:taxon-name><tp:taxon-name-part taxon-name-part-type="subfamily">Galerucinae</tp:taxon-name-part></tp:taxon-name>) from Taiwan, with descriptions of five new species.</article-title><source>Zootaxa</source><volume>4268</volume>(<issue>4</issue>): <fpage>489</fpage>–<lpage>507</lpage>. <ext-link xlink:type="simple" ext-link-type="doi" xlink:href="10.11646/zootaxa.4268.4.2">https://doi.org/10.11646/zootaxa.4268.4.2</ext-link></mixed-citation></ref><ref id="B12"><mixed-citation xmlns:xlink="http://www.w3.org/1999/xlink" xlink:type="simple"><person-group><name name-style="western"><surname>Lee</surname><given-names>C-F</given-names></name><name name-style="western"><surname>Beenen</surname><given-names>R</given-names></name></person-group> (<year>2020</year>) <article-title><italic><tp:taxon-name><tp:taxon-name-part taxon-name-part-type="genus">Taiwanoshaira</tp:taxon-name-part></tp:taxon-name></italic> Lee &amp; Beenen, a new genus and first of moss-inhabiting <tp:taxon-name><tp:taxon-name-part taxon-name-part-type="subfamily">Galerucinae</tp:taxon-name-part></tp:taxon-name> sensu stricto (<tp:taxon-name><tp:taxon-name-part taxon-name-part-type="order">Coleoptera</tp:taxon-name-part></tp:taxon-name>, <tp:taxon-name><tp:taxon-name-part taxon-name-part-type="family">Chrysomelidae</tp:taxon-name-part></tp:taxon-name>) from Taiwan.</article-title><source>ZooKeys</source><volume>994</volume>: <fpage>129</fpage>–<lpage>146</lpage>. <ext-link xlink:type="simple" ext-link-type="doi" xlink:href="10.3897/zookeys.944.53099">https://doi.org/10.3897/zookeys.944.53099</ext-link></mixed-citation></ref><ref id="B9"><mixed-citation xmlns:xlink="http://www.w3.org/1999/xlink" xlink:type="simple"><person-group><name name-style="western"><surname>Lee</surname><given-names>C-F</given-names></name></person-group> (<year>2015</year>) <article-title>The genus <italic><tp:taxon-name><tp:taxon-name-part taxon-name-part-type="genus">Paraplotes</tp:taxon-name-part></tp:taxon-name></italic> Laboissière, 1933 in Taiwan, a speciose group with brachelytrous emales (<tp:taxon-name><tp:taxon-name-part taxon-name-part-type="order">Coleoptera</tp:taxon-name-part></tp:taxon-name>: <tp:taxon-name><tp:taxon-name-part taxon-name-part-type="family">Chrysomelidae</tp:taxon-name-part></tp:taxon-name>: <tp:taxon-name><tp:taxon-name-part taxon-name-part-type="subfamily">Galerucinae</tp:taxon-name-part></tp:taxon-name>).</article-title><source>Zootaxa</source><volume>3904</volume>: <fpage>223</fpage>–<lpage>248</lpage>. <ext-link xlink:type="simple" ext-link-type="doi" xlink:href="10.11646/zootaxa.3904.2.3">https://doi.org/10.11646/zootaxa.3904.2.3</ext-link></mixed-citation></ref><ref id="B10"><mixed-citation xmlns:xlink="http://www.w3.org/1999/xlink" xlink:type="simple"><person-group><name name-style="western"><surname>Lee</surname><given-names>C-F</given-names></name></person-group> (<year>2019</year>) <article-title>The genus <italic><tp:taxon-name><tp:taxon-name-part taxon-name-part-type="genus">Lochmaea</tp:taxon-name-part></tp:taxon-name></italic> Weise, 1883 in Taiwan: Results of taxonomic expeditions by citizen scientists (<tp:taxon-name><tp:taxon-name-part taxon-name-part-type="order">Coleoptera</tp:taxon-name-part></tp:taxon-name>, <tp:taxon-name><tp:taxon-name-part taxon-name-part-type="family">Chrysomelidae</tp:taxon-name-part></tp:taxon-name>, <tp:taxon-name><tp:taxon-name-part taxon-name-part-type="subfamily">Galerucinae</tp:taxon-name-part></tp:taxon-name>).</article-title><source>ZooKeys</source><volume>856</volume>: <fpage>75</fpage>–<lpage>100</lpage>. <ext-link xlink:type="simple" ext-link-type="doi" xlink:href="10.3897/zookeys.856.30838">https://doi.org/10.3897/zookeys.856.30838</ext-link></mixed-citation></ref></ref-list></tp:taxon-treatment>
